# Supplementary material for: Pathogenicity of de novo CACNA1D Ca2+ channel variants predicted from sequence co-variation
Source: Eur J Hum Genet. 2024 Mar 29;32(9):1065–73. doi: 10.1038/s41431-024-01594-y (PMC11369236; doi:10.1038/s41431-024-01594-y)
Supplement: Supplementary file 3 — Benchmark with existing methods Table 1 [file 41431_2024_1594_MOESM3_ESM.xlsx]

## Sheet: table 1 
polyphen-2 (http://genetics.bwh.harvard.edu/pph2/index.shtml, accessed on 30.12.2023) assessment of the clinVar Miner variants (https://clinvarminer.genetics.utah.edu/, accessed on 29.11.2022)
protein	position	wild type	substitution	prediction	pph2_prob	pph2_FPR	pph2_TPR		clinVar Miner annotation		variant identifier
Q01668	309	V	I	benign	0	1	1		lileky benign
Q01668	338	V	G	possibly damaging	0.469	0.099	0.887		lileky benign		rs201471889
Q01668	376	A	V	probably damaging	0.978	0.0417	0.756		pathogenic
Q01668	403	G	R	probably damaging	1	0.00026	0.00018		likely pathogenic
Q01668	403	G	D	probably damaging	1	0.00026	0.00018		pathogenic
Q01668	460	G	S	benign	0	1	1		lileky benign
Q01668	462	R	G	benign	0.024	0.191	0.95		lileky benign
Q01668	493	C	S	benign	0	1	1		lileky benign
Q01668	574	M	I	benign	0.115	0.142	0.927		lileky benign
Q01668	652	S	L	probably damaging	1	0.00026	0.00018		likely pathogenic
Q01668	728	V	I	benign	0.111	0.143	0.928		lileky benign
Q01668	749	A	T	probably damaging	1	0.00026	0.00018		likely pathogenic
Q01668	750	I	F	probably damaging	1	0.00026	0.00018		likely pathogenic
Q01668	750	I	M	probably damaging	1	0.00026	0.00018		pathogenic
Q01668	823	V	M	benign	0.309	0.113	0.904		lileky benign
Q01668	851	L	W	probably damaging	0.997	0.0167	0.409		(lileky) benign		rs186968009
Q01668	910	R	H	possibly damaging	0.817	0.0705	0.84		lileky benign		rs115066564
Q01668	911	S	N	benign	0.001	0.852	0.994		lileky benign
Q01668	990	R	H	probably damaging	1	0.00026	0.00018		likely pathogenic
Q01668	1121	I	V	benign	0	1	1		benign
Q01668	1234	N	S	benign	0.204	0.124	0.915		lileky benign
Q01668	1247	V	L	benign	0.048	0.167	0.941		lileky benign
Q01668	1274	S	F	benign	0	1	1		lileky benign
Q01668	1285	A	V	benign	0.001	0.852	0.994		(lileky) benign
Q01668	1298	P	S	benign	0.001	0.852	0.994		(lileky) benign
Q01668	1673	E	K	benign	0.302	0.113	0.905		lileky benign
Q01668	1752	T	I	benign	0	1	1		benign
Q01668	1766	A	P	benign	0	1	1		lileky benign
Q01668	1793	R	Q	benign	0.029	0.183	0.948		lileky benign
Q01668	1814	D	N	benign	0.056	0.163	0.939		lileky benign
Q01668	1898	V	I	benign	0	1	1		lileky benign
Q01668	1899	C	R	benign	0.048	0.167	0.941		lileky benign
Q01668	1938	P	L	benign	0	1	1		lileky benign
Q01668	2146	R	K	benign	0.001	0.852	0.994		(lileky) benign
## Sources:
## Predictions: PolyPhen-2 v2.2.3r406
## Sequences: UniProtKB/UniRef100 Release 2011_12 (14-Dec-2011)
## Structures: PDB/DSSP Snapshot 25-May-2021 (178229 Structures)
## Genes: UCSC MultiZ46Way GRCh37/hg19 (08-Oct-2009)
