# Supplementary material for: Pathogenicity of de novo CACNA1D Ca2+ channel variants predicted from sequence co-variation
Source: Eur J Hum Genet. 2024 Mar 29;32(9):1065–73. doi: 10.1038/s41431-024-01594-y (PMC11369236; doi:10.1038/s41431-024-01594-y)
Supplement: Supplementary file 4 — Benchmark with existing methods Table 2 [file 41431_2024_1594_MOESM4_ESM.xlsx]

## Sheet: table 2
polyphen-2 (http://genetics.bwh.harvard.edu/pph2/index.shtml, accessed on 19.12.2023) assessment of the APAs variants in the manuscript
protein	position	wild type	substitution	prediction	pph2_prob	pph2_FPR	pph2_TPR
Q01668	123	V	A	possibly damaging	0.702	0.0821	0.859
Q01668	124	E	K	benign	0.012	0.219	0.958
Q01668	240	R	C	probably damaging	1	0.00026	0.00018
Q01668	248	L	F	probably damaging	1	0.00026	0.00018
Q01668	248	L	P	probably damaging	1	0.00026	0.00018
Q01668	259	V	A	probably damaging	1	0.00026	0.00018
Q01668	259	V	D	probably damaging	1	0.00026	0.00018
Q01668	259	V	G	probably damaging	1	0.00026	0.00018
Q01668	271	L	H	probably damaging	1	0.00026	0.00018
Q01668	272	L	R	probably damaging	1	0.00026	0.00018
Q01668	309	V	A	benign	0.049	0.167	0.941
Q01668	323	G	R	benign	0.096	0.147	0.93
Q01668	401	V	L	possibly damaging	0.792	0.0733	0.846
Q01668	403	G	D	probably damaging	1	0.00026	0.00018
Q01668	403	G	R	probably damaging	1	0.00026	0.00018
Q01668	407	G	R	probably damaging	1	0.00026	0.00018
Q01668	410	S	L	probably damaging	0.999	0.00574	0.136
Q01668	412	E	D	probably damaging	0.991	0.0326	0.711
Q01668	457	G	R	benign	0.047	0.168	0.942
Q01668	548	P	L	probably damaging	0.999	0.00574	0.136
Q01668	570	M	I	probably damaging	0.968	0.0455	0.772
Q01668	584	V	I	probably damaging	0.996	0.0222	0.545
Q01668	613	L	Q	probably damaging	1	0.00026	0.00018
Q01668	619	R	P	probably damaging	1	0.00026	0.00018
Q01668	619	R	W	probably damaging	1	0.00026	0.00018
Q01668	650	I	N	probably damaging	1	0.00026	0.00018
Q01668	652	S	L	probably damaging	1	0.00026	0.00018
Q01668	653	L	P	probably damaging	1	0.00026	0.00018
Q01668	655	L	P	probably damaging	1	0.00026	0.00018
Q01668	724	S	L	benign	0.003	0.556	0.981
Q01668	728	V	I	benign	0.111	0.143	0.928
Q01668	741	Y	C	possibly damaging	0.623	0.0897	0.87
Q01668	747	F	S	probably damaging	1	0.00026	0.00018
Q01668	747	F	C	probably damaging	1	0.00026	0.00018
Q01668	747	F	L	probably damaging	1	0.00026	0.00018
Q01668	747	F	V	probably damaging	0.999	0.00574	0.136
Q01668	748	L	S	probably damaging	1	0.00026	0.00018
Q01668	749	A	G	probably damaging	1	0.00026	0.00018
Q01668	749	A	T	probably damaging	1	0.00026	0.00018
Q01668	750	I	M	probably damaging	1	0.00026	0.00018
Q01668	750	I	F	probably damaging	1	0.00026	0.00018
Q01668	752	V	G	probably damaging	1	0.00026	0.00018
Q01668	754	N	S	probably damaging	1	0.00026	0.00018
Q01668	969	S	L	probably damaging	0.999	0.00574	0.136
Q01668	979	V	D	probably damaging	1	0.00026	0.00018
Q01668	981	K	N	probably damaging	1	0.00026	0.00018
Q01668	990	R	G	probably damaging	1	0.00026	0.00018
Q01668	990	R	H	probably damaging	1	0.00026	0.00018
Q01668	993	R	M	probably damaging	1	0.00026	0.00018
Q01668	993	R	S	probably damaging	1	0.00026	0.00018
Q01668	993	R	T	probably damaging	1	0.00026	0.00018
Q01668	998	A	I	probably damaging	0.994	0.0289	0.689
Q01668	998	A	V	probably damaging	0.978	0.0417	0.756
Q01668	1007	C	R	probably damaging	0.997	0.0167	0.409
Q01668	1011	A	T	probably damaging	0.999	0.00574	0.136
Q01668	1015	I	S	probably damaging	1	0.00026	0.00018
Q01668	1015	I	T	probably damaging	1	0.00026	0.00018
Q01668	1015	I	V	possibly damaging	0.895	0.0631	0.82
Q01668	1147	F	C	probably damaging	1	0.00026	0.00018
Q01668	1147	F	L	probably damaging	1	0.00026	0.00018
Q01668	1149	G	D	probably damaging	1	0.00026	0.00018
Q01668	1151	V	A	probably damaging	1	0.00026	0.00018
Q01668	1151	V	F	probably damaging	1	0.00026	0.00018
Q01668	1152	I	N	probably damaging	1	0.00026	0.00018
Q01668	1153	V	G	probably damaging	1	0.00026	0.00018
Q01668	1153	V	N	probably damaging	1	0.00026	0.00018
Q01668	1183	R	H	probably damaging	1	0.00026	0.00018
Q01668	1248	F	L	probably damaging	1	0.00026	0.00018
Q01668	1273	D	N	probably damaging	1	0.00026	0.00018
Q01668	1351	P	R	probably damaging	1	0.00026	0.00018
Q01668	1353	V	D	probably damaging	1	0.00026	0.00018
Q01668	1353	V	M	probably damaging	1	0.00026	0.00018
Q01668	1367	I	T	probably damaging	1	0.00026	0.00018
Q01668	1369	M	I	possibly damaging	0.753	0.0774	0.852
Q01668	1391	T	M	probably damaging	0.995	0.0277	0.681
Q01668	1462	V	L	probably damaging	0.979	0.0411	0.755
Q01668	1514	P	L	probably damaging	0.979	0.0411	0.755
Q01668	1542	G	R	probably damaging	1	0.00026	0.00018
Q01668	1859	T	I	benign	0.121	0.141	0.926
Q01668	2089	A	T	probably damaging	1	0.00026	0.00018
## Sources:
## Predictions: PolyPhen-2 v2.2.3r406
## Sequences: UniProtKB/UniRef100 Release 2011_12 (14-Dec-2011)
## Structures: PDB/DSSP Snapshot 25-May-2021 (178229 Structures)
## Genes: UCSC MultiZ46Way GRCh37/hg19 (08-Oct-2009)
