# Supplementary material for: Pathogenicity of de novo CACNA1D Ca2+ channel variants predicted from sequence co-variation
Source: Eur J Hum Genet. 2024 Mar 29;32(9):1065–73. doi: 10.1038/s41431-024-01594-y (PMC11369236; doi:10.1038/s41431-024-01594-y)
Supplement: Supplementary file 5 — Benchmark with existing methods Table 3 [file 41431_2024_1594_MOESM5_ESM.xlsx]

## Sheet: table 3
VEP predictions on APAs set in the manuscript
#Uploaded_variation			Feature	Protein_position	Amino_acids	SIFT	PolyPhen	EVE_CLASS	EVE_SCORE	LOEUF	CADD_PHRED	CADD_RAW		our score	our model classification
germline (Assembly: GRCh38.p14, accessed on 07.01.2024)
ENST00000422281.7:c.776T>A			ENST00000350061.11	259	V/D	deleterious_low_confidence(0)	probably_damaging(0.999)	Uncertain	0.589845	0.182	28.5	4.18583		-5.3	pathogenic
ENST00000422281.7:c.812T>A			ENST00000350061.11	271	L/H	deleterious_low_confidence(0)	probably_damaging(1)	Pathogenic	0.792253	0.182	27.6	4.08508		-6.05	pathogenic
ENST00000422281.7:c.1201G>C			ENST00000350061.11	401	V/L	deleterious_low_confidence(0)	probably_damaging(0.917)	Pathogenic	0.694256	0.182	22.5	2.55479		-5.26	pathogenic
ENST00000422281.7:c.1208G>A			ENST00000350061.11	403	G/D	deleterious_low_confidence(0)	probably_damaging(1)	Pathogenic	0.751335	0.182	22.1	2.39551		-6.08	pathogenic
ENST00000422281.7:c.1219G>A			ENST00000350061.11	407	G/R	deleterious_low_confidence(0)	probably_damaging(0.985)	-	-	0.182	24	3.25473		-6.03	pathogenic
ENST00000422281.7:c.1750G>A			ENST00000350061.11	584	V/I	deleterious_low_confidence(0)	possibly_damaging(0.867)	Benign	0.193787	0.182	23.9	3.22085		-4.65	pathogenic (risk factor)
ENST00000422281.7:c.1955C>T			ENST00000350061.11	652	S/L	deleterious_low_confidence(0)	probably_damaging(0.994)	Pathogenic	0.736315	0.182	26.9	3.98336		-5.48	pathogenic
ENST00000422281.7:c.2240T>C			ENST00000350061.11	747	F/S	deleterious_low_confidence(0)	probably_damaging(0.999)	Pathogenic	0.812508	0.182	32	4.58943		-6.12	pathogenic
ENST00000422281.7:c.2245G>A			ENST00000350061.11	749	A/T	deleterious_low_confidence(0)	probably_damaging(1)	Pathogenic	0.804515	0.182	29.2	4.25855		-6.12	pathogenic
ENST00000422281.7:c.2246C>G			ENST00000350061.11	749	A/G	deleterious_low_confidence(0)	probably_damaging(1)	Pathogenic	0.810412	0.182	26.9	3.98486		-6.12	pathogenic
ENST00000422281.7:c.2250C>G			ENST00000350061.11	750	I/M	deleterious_low_confidence(0)	probably_damaging(1)	Pathogenic	0.804569	0.182	16.58	1.63268		-6.12	pathogenic
ENST00000422281.7:c.4127C>T			ENST00000350061.11	1391	T/M	deleterious_low_confidence(0)	probably_damaging(0.928)	Pathogenic	0.648372	0.182	26.4	3.90207		-5.6	pathogenic
ENST00000422281.7:c.4339G>C			ENST00000350061.11	1462	V/L	deleterious_low_confidence(0)	probably_damaging(0.987)	Pathogenic	0.75224	0.182	28.2	4.15143		-6.1	pathogenic
somatic (Assembly: GRCh38.p14, accessed on 07.01.2024)
NM_001128840.3:c.718C>T			ENST00000350061.11	240	R/C	deleterious_low_confidence(0)	probably_damaging(1)	Pathogenic	0.81196	0.182	28.3	4.16192		-6.06	pathogenic
NM_000720.4:c.1369G>C			ENST00000350061.11	457	G/R	deleterious_low_confidence(0)	benign(0.017)	Benign	0.115366	0.182	23.6	3.10858		-1.56	benign
NM_000720.4:c.2242G>A			ENST00000350061.11	728	V/I	deleterious_low_confidence(0)	benign(0.257)	Uncertain	0.594947	0.182	26	3.8402		-4.51	benign
ENST00000422281.7:c.2993C>T			ENST00000350061.11	998	A/V	deleterious_low_confidence(0)	possibly_damaging(0.842)	Uncertain	0.360971	1820	25.8	3.78513		-6.13	pathogenic
ENST00000422281.7:c.3043A>G			ENST00000350061.11	1015	I/V	deleterious_low_confidence(0)	probably_damaging(0.956)	Uncertain	0.540991	1820	31	4.41267		-5.91	pathogenic
somatic ( Human GRCh37, accessed on 29.12.2023)
3_53757544_G/A			ENST00000350061.11	584	V/I	deleterious(0.03)	possibly_damaging(0.87)	not implemented in VEP (GRCh37)		0.182	24.5	3.35788		-4.65	risk factor
3_53783422_G/A			ENST00000350061.11	1148	V/M	deleterious(0)	probably_damaging(0.999)			0.182	29.5	4.20723		-6.11	pathogenic
3_53806922_G/A			ENST00000350061.11	1369	M/I	deleterious(0)	possibly_damaging(0.896)			0.182	31	4.33214		-6.12	pathogenic
3_53806922_G/C			ENST00000350061.11	1369	M/I	deleterious(0)	possibly_damaging(0.896)			0.182	29.4	4.19297		-6.12	pathogenic
3_53806922_G/T			ENST00000350061.11	1369	M/I	deleterious(0)	possibly_damaging(0.896)			0.182	31	4.30437		-6.12	pathogenic
VEP predictions (Assembly: GRCh38.p14, accessed on 06.01.2024) for the 3 difficult (likely) benign variants from clinVar Miner bolded in table 1
rs201471889	ENST00000350061.11		ENST00000350061.11	338	V/G	deleterious_low_confidence(0)	benign(0.332)	Benign	0.158463	1820	15.15	1.41049		-1.97	benign
rs186968009	ENST00000350061.11		ENST00000350061.11	851	L/W	deleterious_low_confidence(0)	probably_damaging(0.951)	Uncertain	0.523012	1820	28.5	4.18623		-4.41	benign
rs115066564	ENST00000350061.11		ENST00000350061.11	910	R/H	deleterious_low_confidence(0)	benign(0.048)	Benign	0.172437	1820	31	4.38567		-3.03	benign
