# Supplementary material for: Pathogenicity of de novo CACNA1D Ca2+ channel variants predicted from sequence co-variation
Source: Eur J Hum Genet. 2024 Mar 29;32(9):1065–73. doi: 10.1038/s41431-024-01594-y (PMC11369236; doi:10.1038/s41431-024-01594-y)
Supplement: Supplementary file 6 — amount of gnomAD variants in different scoring ranges [file 41431_2024_1594_MOESM6_ESM.xlsx]

## Sheet: Sheet1
	count						%
		risk factor	risk factor	mostly pathogenic	pathogenic		risk factor	risk factor	mostly pathogenic	pathogenic
	Sum(gnomAD)	Score < -4.5	Score < -4.6	Score < -5.3	Score < -5.8		Score < -4.5	Score < -4.6	Score < -5.3	Score < -5.8
Count > 0	368	100	92	62	29		0.271739	0.25	0.168478	0.0788043
Count > 1	140	30	25	17	5		0.214286	0.178571	0.121429	0.0357143
Count > 2	92	21	17	9	4		0.228261	0.184783	0.0978261	0.0434783
