# Supplementary material for: Pathogenicity of de novo CACNA1D Ca2+ channel variants predicted from sequence co-variation
Source: Eur J Hum Genet. 2024 Mar 29;32(9):1065–73. doi: 10.1038/s41431-024-01594-y (PMC11369236; doi:10.1038/s41431-024-01594-y)
Supplement: Supplementary file 7 — gnomAD variants scored lower than -4.5 and count >= 1 [file 41431_2024_1594_MOESM7_ESM.xlsx]

## Sheet: gnomAD_score4.5_cout1
mutation (NM_000720)	site (EU363339)	site(Q1668)	ClinVar Clinical Significance	Allele Count	Homozygote Count	(sequence aligned)%	independent score	epistatic score
p.Arg104Cys	104	104		1	0	0.721668	-6.54127	-4.89601
p.Arg104His	104	104		3	0	0.721668	-6.49099	-4.89031
p.Ala105Thr	105	105	Uncertain significance	1	0	0.775587	-5.25088	-4.88105
p.Thr173Ile	173	173	Uncertain significance	2	0	0.731187	-4.43151	-4.53438
p.Asp235Gly	235	235		1	0	0.796762	-6.88704	-5.20716
p.Val236Gly	236	236		1	0	0.805839	-6.74619	-5.24623
p.Ile264Val	264	264		3	0	0.995053	-7.11023	-5.98335
p.Met268Val	268	268		1	0	0.844105	-7.12128	-5.38786
p.Ile344Val	344	344	Uncertain significance	1	0	0.970848	-7.48405	-5.87454
p.Thr345Pro	345	345	Uncertain significance	3	0	0.829655	-6.93472	-5.27268
p.Val369Gly	369	369		1	0	0.808972	-6.95632	-5.52558
p.Val369Met	369	369		5	0	0.808972	-5.65921	-5.38379
p.Tyr371Ser	371	371	Uncertain significance	6	0	0.979728	-7.45281	-5.87896
p.Asp375Gly	375	375		1	0	0.887508	-7.05181	-5.47344
p.Ala376Val	376	376	Conflicting interpretations of pathogenicity	1	0	0.787976	-3.62897	-4.67131
p.Trp383Arg	383	383		2	0	0.970997	-7.44287	-5.89253
p.Ser388Ile	388	388		1	0	0.732455	-6.64579	-4.90326
p.Leu389Pro	389	389		1	0	0.896662	-7.12886	-5.53256
p.Val397Ile	397	397		6	0	0.888092	-4.01047	-4.57456
p.Val397Ile	397	397	Uncertain significance	5	0	0.888092	-4.01047	-4.57456
p.Ala418Gly	418	418		1	0	0.587327	-6.15874	-4.74724
p.Arg419Trp	419	419		2	0	0.888656	-7.26071	-5.6896
p.Arg426Trp	426	426		1	0	0.99338	-7.66379	-6.04214
p.Thr443Asn	443	443		1	0	0.757632	-4.01903	-4.56507
p.Arg527Cys	507	507		1	0	0.655754	-6.12795	-4.90517
p.Arg530Gln	510	510		1	0	0.744305	-5.74869	-5.19735
p.Arg533Cys	513	513		1	0	0.98046	-7.52745	-5.98992
p.Arg533His	513	513		1	0	0.98046	-7.48541	-5.98627
p.Arg537Gln	517	517		2	0	0.892186	-6.56505	-5.43784
p.Val549Gly	529	529		21	0	0.8477	-7.14676	-5.62586
p.Val604Phe	584	584	Uncertain significance	1	0	0.697144	-6.32917	-4.71196
p.Val604Ile	584	584	Uncertain significance	5	0	0.697144	-5.88885	-4.65212
p.Ser669Pro	649	649		1	0	0.898714	-7.27424	-5.68936
p.Ser672Trp	652	652		2	0	0.870664	-7.0894	-5.48284
p.Thr723Ala	703	703	Uncertain significance	1	0	0.999269	-7.75621	-6.12207
p.Met731Thr	711	711		1	0	0.931743	-7.34834	-5.70494
p.Val748Ile	728	728	Likely benign	58	0	0.535178	-5.24481	-4.50932
p.Phe752Leu	732	732		1	0	0.98287	-7.54236	-6.01051
p.Ala776Thr	756	756		1	0	0.904448	-6.36887	-5.61264
p.Ala778Val	758	758		1	0	0.908048	-7.14735	-5.38388
p.Arg864Cys	844	844		1	0	0.787146	-6.541	-5.17485
p.Arg866Gln	846	846		1	0	0.809126	-4.7117	-4.53979
p.Ser869Leu	849	849	Uncertain significance	3	0	0.773351	-5.79783	-4.68277
p.Pro879Ser	859	859		1	0	0.950275	-3.71518	-4.74638
p.Asn910Ser	890	890		1	0	0.903663	-5.87957	-5.38795
p.Ser920Thr	900	900		1	0	0.999902	-7.82316	-6.13438
p.Asp927Ala	907	907		4	0	0.947995	-7.34572	-5.70551
p.Arg935Trp	915	915	Uncertain significance	7	0	0.823181	-5.99229	-5.29357
p.Tyr944Cys	924	924		3	0	0.702216	-6.42	-4.74399
p.Val982Leu	962	962		1	0	0.999507	-7.73477	-6.12597
p.Val999Ile	979	979		1	0	0.77157	-6.52997	-5.36637
p.Val1005Ile	985	985	Uncertain significance	6	0	0.916617	-4.89233	-5.34222
p.His1023Gln	1003	1003		1	0	0.911448	-7.05367	-5.63963
p.Val1024Met	1004	1004		1	0	0.999952	-7.82415	-6.1347
p.Val1030Met	1010	1010	Uncertain significance	1	0	0.994587	-7.57023	-6.08403
p.Ala1050Val	1030	1030		1	0	0.969901	-7.40221	-5.82409
p.Tyr1062Cys	1042	1042		1	0	0.640045	-5.26205	-4.77299
p.Pro1090Leu	1070	1070		1	0	0.726788	-5.76266	-4.89141
p.Arg1095Trp	1075	1075	Uncertain significance	1	0	1	-7.82507	-6.13494
p.Val1107Ile	1087	1087	Uncertain significance	2	0	0.979988	-4.74261	-5.42787
p.Met1111Val	1091	1091	Uncertain significance	1	0	0.844638	-7.09398	-5.64666
p.Gly1139Ser	1119	1119		4	0	0.999608	-7.73408	-6.12432
p.Asn1143Lys	1123	1123	Uncertain significance	6	0	0.854299	-7.15411	-5.46862
p.Ala1199Thr	1179	1179	Uncertain significance	2	0	0.932523	-7.36676	-5.73662
p.Ala1202Thr	1182	1182		1	0	0.948154	-4.56407	-5.21721
p.Arg1206Gln	1186	1186		2	0	0.821375	-6.89816	-5.36812
p.Lys1211Gln	1191	1191	Uncertain significance	1	0	0.653123	-6.28813	-5.11678
p.Tyr1216Cys	1196	1196		1	0	0.81056	-6.82567	-5.39861
p.Phe1264Tyr	1244	1244		1	0	0.964011	-7.45675	-5.8874
p.Ser1334Pro	1299	1314		1	0	0.735048	-6.34562	-5.33025
p.Val1347Met	1312	1327		1	0	0.816423	-7.03868	-5.49671
p.Arg1352Ser	1317	1332	Uncertain significance	8	0	0.777598	-6.72889	-5.13128
p.Arg1352Ser	1317	1332		1	0	0.777598	-6.72889	-5.13128
p.Arg1357Gln	1322	1337		1	0	0.895655	-7.26856	-5.72808
p.Ala1385Val	1350	1365		1	0	0.966576	-7.38452	-5.90333
p.Asn1404Ser	1369	1384		1	0	0.644908	-3.87446	-4.57096
p.Arg1405Lys	1370	1385		2	0	0.782877	-6.35401	-5.37406
p.Asp1442Glu	1407	1422		1	0	0.867485	-4.72704	-4.66271
p.Phe1479Leu	1444	1459		1	0	0.999676	-7.81781	-6.13237
p.Val1480Leu	1445	1460		1	0	0.994297	-7.62356	-6.08851
p.Val1482Gly	1447	1462		1	0	0.995894	-7.71364	-6.10662
p.Arg1492Gln	1457	1472		1	0	0.995522	-7.71388	-6.10414
p.Leu1523Arg	1488	1503		1	0	0.851685	-6.99401	-5.46517
p.Thr1527Ile	1492	1507		1	0	0.699046	-6.4465	-4.75286
p.Arg1531Cys	1496	1511	Uncertain significance	7	0	0.646189	-5.56367	-4.51095
p.Val1552Ala	1517	1532		1	0	0.982908	-7.41112	-5.9744
p.Met1554Val	1519	1534		1	0	0.99981	-7.82119	-6.13264
p.Asn1559Ser	1524	1539		1	0	0.907391	-7.11309	-5.62001
p.Arg1575Gln	1540	1555		3	0	0.998056	-7.65498	-6.11327
p.Thr1582Ile	1547	1562	Uncertain significance	4	0	0.739601	-6.57952	-5.21685
p.Ala1589Gly	1554	1569		1	0	0.745001	-6.51613	-5.2389
p.Asn1590Thr	1555	1570		1	0	0.998994	-7.79304	-6.123
p.Leu1593Phe	1558	1573	Uncertain significance	1	0	0.932978	-7.36751	-5.77302
p.Arg1594Gln	1559	1574		1	0	0.996948	-7.74722	-6.10891
p.Thr1604Ala	1569	1584		1	0	0.889126	-7.01772	-5.38154
p.Thr1604Ile	1569	1584		1	0	0.889126	-5.23487	-5.07016
p.Tyr1627Cys	1592	1607		1	0	1	-7.82507	-6.129
p.Arg1642Trp	1607	1622	Uncertain significance	1	0	0.83194	-6.82753	-5.38098
p.Pro1672Thr	1637	1652		1	0	0.986289	-6.6623	-5.93785
p.Ile1678Val	1643	1658	Uncertain significance	1	0	0.927813	-4.55729	-4.82462
