# Supplementary material for: Pathogenicity of de novo CACNA1D Ca2+ channel variants predicted from sequence co-variation
Source: Eur J Hum Genet. 2024 Mar 29;32(9):1065–73. doi: 10.1038/s41431-024-01594-y (PMC11369236; doi:10.1038/s41431-024-01594-y)
Supplement: Supplementary file 8 — Predictions for all possible variants [file 41431_2024_1594_MOESM8_ESM.xlsx]

## Sheet: prediction_allMutations_isoform
mutant_Q1668	position_EU363339	position_NM_000720	frequency_of_occurance	fraction_of_sequence_aligned	epistatic_score	independent_score
T68A	68	68	0.330607	0.441918	-0.328346	0.052212
T68C	68	68	0	0.441918	-2.70522	-5.22985
T68D	68	68	0	0.441918	-2.70522	-5.22985
T68E	68	68	0.00254477	0.441918	-2.64597	-4.49571
T68F	68	68	0.000877135	0.441918	-2.68196	-4.93242
T68G	68	68	0.0776958	0.441918	-1.52445	-1.4135
T68H	68	68	0	0.441918	-2.70522	-5.22985
T68I	68	68	6.29246e-05	0.441918	-2.70341	-5.2066
T68K	68	68	0.00114126	0.441918	-2.67577	-4.85326
T68L	68	68	0.00218172	0.441918	-2.65379	-4.57942
T68M	68	68	0.000991736	0.441918	-2.6797	-4.89753
T68N	68	68	0.0508991	0.441918	-1.68233	-1.84306
T68P	68	68	0.0179666	0.441918	-2.3342	-2.88935
T68Q	68	68	0.0268433	0.441918	-2.19067	-2.48994
T68R	68	68	0.0161822	0.441918	-2.3422	-2.99182
T68S	68	68	0.155166	0.441918	-0.656413	-0.711977
T68V	68	68	0.00291749	0.441918	-2.62884	-4.41494
T68W	68	68	0	0.441918	-2.70522	-5.22985
T68Y	68	68	0	0.441918	-2.70522	-5.22985
M69A	69	69	0.162969	0.366295	0.499672	0.765544
M69C	69	69	0.00244171	0.366295	-1.49815	-3.02984
M69D	69	69	6.46468e-05	0.366295	-1.56141	-3.67865
M69E	69	69	0	0.366295	-1.56315	-3.70109
M69F	69	69	0	0.366295	-1.56315	-3.70109
M69G	69	69	0.0794776	0.366295	-0.375041	0.0392344
M69H	69	69	0.0014258	0.366295	-1.52726	-3.27086
M69I	69	69	0.00232791	0.366295	-1.50121	-3.05473
M69K	69	69	0.00114725	0.366295	-1.53624	-3.34533
M69L	69	69	0.242753	0.366295	0.555652	1.16782
M69N	69	69	0.00412051	0.366295	-1.47035	-2.7105
M69P	69	69	0.00507383	0.366295	-1.44559	-2.56066
M69Q	69	69	0.0101375	0.366295	-1.33536	-1.98517
M69R	69	69	0.00216928	0.366295	-1.51006	-3.09024
M69S	69	69	0.00905283	0.366295	-1.3553	-2.08604
M69T	69	69	0.0962272	0.366295	-0.227236	0.232756
M69V	69	69	0.0206806	0.366295	-1.10435	-1.31074
M69W	69	69	0.283476	0.366295	0.616633	1.32419
M69Y	69	69	0	0.366295	-1.56315	-3.70109
S70A	70	70	0.0226292	0.328128	-1.31572	-1.51714
S70C	70	70	0.013322	0.328128	-1.48301	-2.02222
S70D	70	70	0.0197343	0.328128	-1.37951	-1.65003
S70E	70	70	0.00407207	0.328128	-1.71454	-2.98502
S70F	70	70	0.000188673	0.328128	-1.80667	-3.86526
S70G	70	70	0.147724	0.328128	0.137335	0.362951
S70H	70	70	0	0.328128	-1.81184	-3.92671
S70I	70	70	0	0.328128	-1.81184	-3.92671
S70K	70	70	0.00165666	0.328128	-1.77342	-3.4604
S70L	70	70	0.019735	0.328128	-1.41587	-1.65
S70M	70	70	0.000369445	0.328128	-1.80187	-3.80862
S70N	70	70	0.0220991	0.328128	-1.35991	-1.54025
S70P	70	70	0.0168314	0.328128	-1.4588	-1.80263
S70Q	70	70	0.244773	0.328128	0.299223	0.872209
S70R	70	70	0.277136	0.328128	0.353949	0.997311
S70T	70	70	0.0363854	0.328128	-1.15176	-1.0479
S70V	70	70	0.0702356	0.328128	-0.724083	-0.38743
S70W	70	70	0	0.328128	-1.81184	-3.92671
S70Y	70	70	0	0.328128	-1.81184	-3.92671
T71A	71	71	0.198912	0.395512	-0.74113	-0.391628
T71C	71	71	0	0.395512	-2.83973	-5.10553
T71D	71	71	0.00529688	0.395512	-2.70702	-3.90496
T71E	71	71	0.0112829	0.395512	-2.5787	-3.25635
T71F	71	71	0	0.395512	-2.83973	-5.10553
T71G	71	71	0.0153098	0.395512	-2.49841	-2.96782
T71H	71	71	0.000361352	0.395512	-2.82967	-4.98033
T71I	71	71	0.00265435	0.395512	-2.77196	-4.3701
T71K	71	71	0.000580949	0.395512	-2.82482	-4.90893
T71L	71	71	0	0.395512	-2.83973	-5.10553
T71M	71	71	0	0.395512	-2.83973	-5.10553
T71N	71	71	0.164942	0.395512	-0.659504	-0.580895
T71P	71	71	0.0243698	0.395512	-2.34738	-2.51226
T71Q	71	71	0.0407761	0.395512	-2.08878	-1.9959
T71R	71	71	0.211586	0.395512	-0.905658	-0.329241
T71S	71	71	0.0272489	0.395512	-2.23271	-2.40096
T71V	71	71	0.0034637	0.395512	-2.74479	-4.20799
T71W	71	71	0	0.395512	-2.83973	-5.10553
T71Y	71	71	0	0.395512	-2.83973	-5.10553
S72A	72	72	0.335427	0.551564	1.77685	2.05205
S72C	72	72	0	0.551564	-1.16707	-3.30399
S72D	72	72	0.00968235	0.551564	-0.946274	-1.50819
S72E	72	72	0.00832901	0.551564	-0.978981	-1.64602
S72F	72	72	0	0.551564	-1.16707	-3.30399
S72G	72	72	0.018427	0.551564	-0.723107	-0.887181
S72H	72	72	0	0.551564	-1.16707	-3.30399
S72I	72	72	0	0.551564	-1.16707	-3.30399
S72K	72	72	0.000712245	0.551564	-1.14943	-3.04924
S72L	72	72	0.0200894	0.551564	-0.687968	-0.80117
S72M	72	72	0.000497261	0.551564	-1.15228	-3.12187
S72N	72	72	0.00622964	0.551564	-1.01352	-1.89997
S72P	72	72	0.00363889	0.551564	-1.07443	-2.31613
S72Q	72	72	0.00393157	0.551564	-1.07157	-2.26122
S72R	72	72	0.000958598	0.551564	-1.13977	-2.97013
S72T	72	72	0.493436	0.551564	1.84709	2.44095
S72V	72	72	0.00119889	0.551564	-1.13501	-2.89689
S72W	72	72	0.0530623	0.551564	-0.200404	0.181895
S72Y	72	72	0	0.551564	-1.16707	-3.30399
A73C	73	73	0	0.436157	-1.95261	-4.20765
A73D	73	73	0.00937438	0.436157	-1.73015	-2.52398
A73E	73	73	0.000845651	0.436157	-1.92478	-3.92858
A73F	73	73	0	0.436157	-1.95261	-4.20765
A73G	73	73	0.042043	0.436157	-1.04137	-1.06253
A73H	73	73	0.0122341	0.436157	-1.63517	-2.27915
A73I	73	73	0.000553967	0.436157	-1.93849	-4.01911
A73K	73	73	0.00148841	0.436157	-1.91419	-3.74739
A73L	73	73	0.400051	0.436157	0.643132	1.21579
A73M	73	73	0.00808726	0.436157	-1.74602	-2.65474
A73N	73	73	0.0124159	0.436157	-1.65866	-2.26531
A73P	73	73	0.00273057	0.436157	-1.86712	-3.45397
A73Q	73	73	0.00206451	0.436157	-1.90071	-3.60318
A73R	73	73	0.00158016	0.436157	-1.91098	-3.72336
A73S	73	73	0.00222796	0.436157	-1.88962	-3.56496
A73T	73	73	0.220808	0.436157	0.667981	0.616577
A73V	73	73	0.152628	0.436157	-0.12602	0.243351
A73W	73	73	0.010433	0.436157	-1.70466	-2.42682
A73Y	73	73	0.000423916	0.436157	-1.94075	-4.06134
P74A	74	74	0.414288	0.388225	1.56066	2.13744
P74C	74	74	0	0.388225	-1.39276	-3.25312
P74D	74	74	0.00184922	0.388225	-1.34549	-2.72239
P74E	74	74	0.0592081	0.388225	-0.286254	0.173244
P74F	74	74	0	0.388225	-1.39276	-3.25312
P74G	74	74	0.00392801	0.388225	-1.2866	-2.30383
P74H	74	74	0	0.388225	-1.39276	-3.25312
P74I	74	74	0.0721033	0.388225	0.122485	0.372376
P74K	74	74	0.0174351	0.388225	-0.971863	-1.04322
P74L	74	74	0.00122891	0.388225	-1.35506	-2.87892
P74M	74	74	0.149764	0.388225	0.341351	1.11147
P74N	74	74	0.00634065	0.388225	-1.22562	-1.95
P74Q	74	74	0.0205495	0.388225	-0.925347	-0.883659
P74R	74	74	0	0.388225	-1.39276	-3.25312
P74S	74	74	0.0271603	0.388225	-0.735842	-0.608834
P74T	74	74	0.163114	0.388225	0.469734	1.19773
P74V	74	74	0.0127209	0.388225	-1.07429	-1.34223
P74W	74	74	0.000440483	0.388225	-1.38099	-3.10773
P74Y	74	74	0	0.388225	-1.39276	-3.25312
P75A	75	75	0.417647	0.458651	1.87445	2.38404
P75C	75	75	0	0.458651	-1.12224	-3.15954
P75D	75	75	0.00048146	0.458651	-1.10849	-2.98635
P75E	75	75	6.44769e-05	0.458651	-1.11992	-3.13528
P75F	75	75	0	0.458651	-1.12224	-3.15954
P75G	75	75	0.00503176	0.458651	-0.983979	-1.95009
P75H	75	75	0	0.458651	-1.12224	-3.15954
P75I	75	75	0.0189182	0.458651	-0.593964	-0.745622
P75K	75	75	0	0.458651	-1.12224	-3.15954
P75L	75	75	0.00202977	0.458651	-1.06095	-2.53674
P75M	75	75	0	0.458651	-1.12224	-3.15954
P75N	75	75	0.150976	0.458651	0.674201	1.35636
P75Q	75	75	0.0156636	0.458651	-0.584558	-0.931354
P75R	75	75	0.00034356	0.458651	-1.10783	-3.03411
P75S	75	75	0.234603	0.458651	1.41782	1.80228
P75T	75	75	0.0302963	0.458651	-0.403867	-0.274024
P75V	75	75	0.0838162	0.458651	0.306734	0.759176
P75W	75	75	0.000415679	0.458651	-1.11088	-3.00896
P75Y	75	75	0	0.458651	-1.12224	-3.15954
P76A	76	76	0.323883	0.368798	0.652369	1.54275
P76C	76	76	0.000945681	0.368798	-1.74987	-3.26447
P76D	76	76	0.000454935	0.368798	-1.76745	-3.40657
P76E	76	76	0.00340224	0.368798	-1.69179	-2.71853
P76F	76	76	0.0131981	0.368798	-1.44739	-1.64514
P76G	76	76	0.00275665	0.368798	-1.70652	-2.84101
P76H	76	76	0.00248947	0.368798	-1.71312	-2.89541
P76I	76	76	0.00420098	0.368798	-1.66451	-2.58212
P76K	76	76	0	0.368798	-1.7795	-3.55184
P76L	76	76	0.0377564	0.368798	-0.975479	-0.623471
P76M	76	76	0.00173243	0.368798	-1.73014	-3.06347
P76N	76	76	0.00734016	0.368798	-1.58994	-2.16131
P76Q	76	76	0.021452	0.368798	-1.28564	-1.18243
P76R	76	76	0.072047	0.368798	-0.532639	0.0262824
P76S	76	76	0.0453972	0.368798	-0.808578	-0.438818
P76T	76	76	0.308774	0.368798	1.01025	1.49464
P76V	76	76	0.0652142	0.368798	-0.579365	-0.0742338
P76W	76	76	0	0.368798	-1.7795	-3.55184
P76Y	76	76	0.0187608	0.368798	-1.32091	-1.3123
V77A	77	77	0.0637096	0.299517	-1.03135	-0.437487
V77C	77	77	0	0.299517	-2.22635	-3.85804
V77D	77	77	0.0153076	0.299517	-1.8751	-1.84128
V77E	77	77	0.00290913	0.299517	-2.14476	-3.1319
V77F	77	77	0	0.299517	-2.22635	-3.85804
V77G	77	77	0.0249074	0.299517	-1.6704	-1.37351
V77H	77	77	0	0.299517	-2.22635	-3.85804
V77I	77	77	0.0602691	0.299517	-1.03705	-0.493354
V77K	77	77	0.130158	0.299517	-0.430402	0.282897
V77L	77	77	0.00725949	0.299517	-2.03577	-2.49984
V77M	77	77	0.00153057	0.299517	-2.18291	-3.42789
V77N	77	77	0.0123369	0.299517	-1.92245	-2.04089
V77P	77	77	0.00242812	0.299517	-2.16246	-3.22741
V77Q	77	77	0.0446911	0.299517	-1.31447	-0.793563
V77R	77	77	0	0.299517	-2.22635	-3.85804
V77S	77	77	0.0807693	0.299517	-0.827497	-0.198443
V77T	77	77	0.325234	0.299517	0.398189	1.20587
V77W	77	77	0.130158	0.299517	-0.614454	0.282897
V77Y	77	77	0	0.299517	-2.22635	-3.85804
G78A	78	78	0.326289	0.414288	1.18686	1.79829
G78C	78	78	0	0.414288	-1.62677	-3.42337
G78D	78	78	0.00139196	0.414288	-1.58537	-2.98792
G78E	78	78	0.0195912	0.414288	-1.15923	-1.03854
G78F	78	78	3.14352e-05	0.414288	-1.62563	-3.41202
G78H	78	78	0.00189999	0.414288	-1.57071	-2.85742
G78I	78	78	0	0.414288	-1.62677	-3.42337
G78K	78	78	0.000278388	0.414288	-1.61858	-3.32552
G78L	78	78	0.0015235	0.414288	-1.58503	-2.95291
G78M	78	78	0.0562984	0.414288	-0.496233	0.0205596
G78N	78	78	0.0425094	0.414288	-0.748842	-0.263786
G78P	78	78	0.0129639	0.414288	-1.29846	-1.43749
G78Q	78	78	0.30026	0.414288	0.900871	1.71448
G78R	78	78	0.00042489	0.414288	-1.6147	-3.27638
G78S	78	78	0.0289329	0.414288	-0.908903	-0.65118
G78T	78	78	0.150064	0.414288	0.270267	1.01397
G78V	78	78	0.00233564	0.414288	-1.55573	-2.75471
G78W	78	78	0	0.414288	-1.62677	-3.42337
G78Y	78	78	3.77116e-05	0.414288	-1.62543	-3.40976
S79A	79	79	0.236728	0.292298	-0.662961	0.194852
S79C	79	79	0.000283393	0.292298	-3.06231	-4.47387
S79D	79	79	0.13368	0.292298	-1.27432	-0.381499
S79E	79	79	0.00564827	0.292298	-2.9051	-3.39361
S79F	79	79	0	0.292298	-3.07233	-4.56484
S79G	79	79	0.00994698	0.292298	-2.82234	-2.92864
S79H	79	79	0.105179	0.292298	-1.63854	-0.623522
S79I	79	79	2.35457e-05	0.292298	-3.07151	-4.55708
S79K	79	79	0.00243185	0.292298	-3.00287	-3.92764
S79L	79	79	0.00274726	0.292298	-2.98131	-3.86371
S79M	79	79	0.00073489	0.292298	-3.04852	-4.3395
S79N	79	79	0.0361702	0.292298	-2.24551	-1.69711
S79P	79	79	0.00673626	0.292298	-2.88715	-3.25666
S79Q	79	79	0.0450528	0.292298	-2.10446	-1.47753
S79R	79	79	0	0.292298	-3.07233	-4.56484
S79T	79	79	0.0410967	0.292298	-2.13464	-1.56958
S79V	79	79	0.125647	0.292298	-1.29765	-0.444044
S79W	79	79	0	0.292298	-3.07233	-4.56484
S79Y	79	79	0.0527765	0.292298	-1.99971	-1.31868
L80A	80	80	0.364824	0.379337	1.08133	2.21193
L80C	80	80	0	0.379337	-1.46414	-3.0854
L80D	80	80	0.0268549	0.379337	-0.785122	-0.421035
L80E	80	80	0.0989669	0.379337	0.263552	0.894361
L80F	80	80	0	0.379337	-1.46414	-3.0854
L80G	80	80	0.0545321	0.379337	-0.283801	0.291065
L80H	80	80	0	0.379337	-1.46414	-3.0854
L80I	80	80	0	0.379337	-1.46414	-3.0854
L80K	80	80	0.0599112	0.379337	-0.242715	0.386219
L80M	80	80	0	0.379337	-1.46414	-3.0854
L80N	80	80	0.00730543	0.379337	-1.2572	-1.6428
L80P	80	80	0.00113092	0.379337	-1.42915	-2.73034
L80Q	80	80	0.0427584	0.379337	-0.517079	0.0454396
L80R	80	80	0.000949374	0.379337	-1.43663	-2.78163
L80S	80	80	0.23636	0.379337	1.26637	1.7744
L80T	80	80	0.0650882	0.379337	-0.198145	0.470091
L80V	80	80	0.000301918	0.379337	-1.45516	-2.98196
L80W	80	80	0.00014359	0.379337	-1.45901	-3.03537
L80Y	80	80	0	0.379337	-1.46414	-3.0854
S81A	81	81	0.236974	0.320867	1.05613	1.74059
S81C	81	81	0.000593771	0.320867	-1.42384	-2.8566
S81D	81	81	0.0254813	0.320867	-0.789663	-0.501797
S81E	81	81	0.0428619	0.320867	-0.445322	0.0158134
S81F	81	81	0	0.320867	-1.44225	-3.04413
S81G	81	81	0.0216711	0.320867	-0.895249	-0.66055
S81H	81	81	0.000670509	0.320867	-1.4215	-2.83399
S81I	81	81	0.0987498	0.320867	0.0426168	0.857067
S81K	81	81	0.000791169	0.320867	-1.41805	-2.79915
S81L	81	81	0.00120754	0.320867	-1.40226	-2.68535
S81M	81	81	0.000297776	0.320867	-1.43329	-2.94725
S81N	81	81	0.0980494	0.320867	0.241944	0.849877
S81P	81	81	0.00978295	0.320867	-1.16189	-1.40479
S81Q	81	81	0.039396	0.320867	-0.537782	-0.0686887
S81R	81	81	0	0.320867	-1.44225	-3.04413
S81T	81	81	0.282158	0.320867	1.42393	1.91644
S81V	81	81	0.00145272	0.320867	-1.3995	-2.62274
S81W	81	81	0	0.320867	-1.44225	-3.04413
S81Y	81	81	0.0976706	0.320867	0.0289032	0.845966
Q82A	82	82	0.207518	0.263637	-0.97876	0.0766471
Q82C	82	82	0	0.263637	-3.20872	-4.50823
Q82D	82	82	0.000287792	0.263637	-3.20005	-4.41857
Q82E	82	82	0.0215244	0.263637	-2.64065	-2.1891
Q82F	82	82	4.36008e-05	0.263637	-3.20694	-4.49432
Q82G	82	82	0.0151026	0.263637	-2.80527	-2.52589
Q82H	82	82	0.000812746	0.263637	-3.18067	-4.26765
Q82I	82	82	0.0474747	0.263637	-2.26664	-1.40836
Q82K	82	82	0.0948051	0.263637	-1.83462	-0.71305
Q82L	82	82	0.00740582	0.263637	-2.98197	-3.15157
Q82M	82	82	0.14316	0.263637	-1.2571	-0.297538
Q82N	82	82	0.00729761	0.263637	-3.00533	-3.16351
Q82P	82	82	0.0369481	0.263637	-2.26473	-1.65847
Q82R	82	82	0.00276352	0.263637	-3.12519	-3.82104
Q82S	82	82	0.0960685	0.263637	-1.74966	-0.699706
Q82T	82	82	0.10037	0.263637	-1.54125	-0.655554
Q82V	82	82	0.0260415	0.263637	-2.55821	-2.00382
Q82W	82	82	5.69679e-05	0.263637	-3.20647	-4.49007
Q82Y	82	82	0	0.263637	-3.20872	-4.50823
R83A	83	83	0.0566243	0.245422	-1.5977	-0.76607
R83C	83	83	0	0.245422	-2.76171	-4.03074
R83D	83	83	0.0142817	0.245422	-2.32641	-2.11034
R83E	83	83	0.00814568	0.245422	-2.53605	-2.60446
R83F	83	83	0	0.245422	-2.76171	-4.03074
R83G	83	83	0	0.245422	-2.76171	-4.03074
R83H	83	83	0.0452088	0.245422	-1.7428	-0.991479
R83I	83	83	0.085341	0.245422	-1.38994	-0.35363
R83K	83	83	0.0678699	0.245422	-1.26056	-0.584133
R83L	83	83	0.0385486	0.245422	-1.81628	-1.15035
R83M	83	83	0.00076309	0.245422	-2.73837	-3.80556
R83N	83	83	0.242751	0.245422	-0.351188	0.699695
R83P	83	83	0.00533097	0.245422	-2.6066	-2.93467
R83Q	83	83	0.00205792	0.245422	-2.69432	-3.49205
R83S	83	83	0.137348	0.245422	-0.872635	0.125897
R83T	83	83	0.0681069	0.245422	-1.47129	-0.580629
R83V	83	83	0	0.245422	-2.76171	-4.03074
R83W	83	83	3.76701e-05	0.245422	-2.76013	-4.01879
R83Y	83	83	0.106363	0.245422	-1.20636	-0.131784
K84A	84	84	0.115977	0.366848	-2.04153	-1.10384
K84C	84	84	0	0.366848	-3.79662	-5.24031
K84D	84	84	0.0694072	0.366848	-2.50899	-1.62355
K84E	84	84	0.0145863	0.366848	-3.33771	-3.17565
K84F	84	84	0	0.366848	-3.79662	-5.24031
K84G	84	84	0.0421052	0.366848	-2.80074	-2.12866
K84H	84	84	1.80742e-05	0.366848	-3.79591	-5.23395
K84I	84	84	0	0.366848	-3.79662	-5.24031
K84L	84	84	0.000163378	0.366848	-3.79116	-5.18372
K84M	84	84	0.0005208	0.366848	-3.78028	-5.06645
K84N	84	84	0.00538429	0.366848	-3.63072	-4.04653
K84P	84	84	0.00334184	0.366848	-3.6937	-4.38113
K84Q	84	84	0.00546051	0.366848	-3.63918	-4.03567
K84R	84	84	0.135093	0.366848	-1.61634	-0.949486
K84S	84	84	0.00815288	0.366848	-3.56173	-3.70667
K84T	84	84	0.170306	0.366848	-1.69222	-0.715326
K84V	84	84	0.0834032	0.366848	-2.25065	-1.43758
K84W	84	84	0	0.366848	-3.79662	-5.24031
K84Y	84	84	0	0.366848	-3.79662	-5.24031
R85A	85	85	0.137243	0.384951	-1.92147	-0.852075
R85C	85	85	0	0.384951	-3.86517	-5.17679
R85D	85	85	0	0.384951	-3.86517	-5.17679
R85E	85	85	0.000585792	0.384951	-3.84412	-4.98043
R85F	85	85	0	0.384951	-3.86517	-5.17679
R85G	85	85	0.0116405	0.384951	-3.4621	-3.30972
R85H	85	85	0	0.384951	-3.86517	-5.17679
R85I	85	85	0.0180781	0.384951	-3.31021	-2.89009
R85K	85	85	0.235357	0.384951	-1.29595	-0.307077
R85L	85	85	0	0.384951	-3.86517	-5.17679
R85M	85	85	0.125188	0.384951	-1.83425	-0.945102
R85N	85	85	0.00337264	0.384951	-3.74938	-4.30313
R85P	85	85	0.0172633	0.384951	-3.39714	-2.93489
R85Q	85	85	0.0799844	0.384951	-2.32487	-1.39879
R85S	85	85	0.0054387	0.384951	-3.68929	-3.96426
R85T	85	85	0.0428571	0.384951	-2.79031	-2.03021
R85V	85	85	0.0038583	0.384951	-3.74688	-4.21463
R85W	85	85	0	0.384951	-3.86517	-5.17679
R85Y	85	85	0	0.384951	-3.86517	-5.17679
Q86A	86	86	0.113269	0.30066	-1.43349	-0.565792
Q86C	86	86	0	0.30066	-3.28088	-4.6435
Q86D	86	86	0	0.30066	-3.28088	-4.6435
Q86E	86	86	0.000194451	0.30066	-3.27431	-4.57778
Q86F	86	86	0	0.30066	-3.28088	-4.6435
Q86G	86	86	0.0714378	0.30066	-1.88137	-1.03188
Q86H	86	86	1.41617e-05	0.30066	-3.28023	-4.63862
Q86I	86	86	0.000149374	0.30066	-3.2747	-4.59277
Q86K	86	86	0.111224	0.30066	-1.36287	-0.58422
Q86L	86	86	0.00992472	0.30066	-2.92253	-2.96268
Q86M	86	86	0.116901	0.30066	-1.35966	-0.533889
Q86N	86	86	0.00334779	0.30066	-3.14939	-3.79981
Q86P	86	86	0.0706656	0.30066	-1.99433	-1.04286
Q86R	86	86	0.0946957	0.30066	-1.50274	-0.746896
Q86S	86	86	0.00249433	0.30066	-3.18193	-3.96926
Q86T	86	86	0.202218	0.30066	-0.705274	0.0196949
Q86V	86	86	0.00515298	0.30066	-3.11231	-3.50407
Q86W	86	86	0	0.30066	-3.28088	-4.6435
Q86Y	86	86	0	0.30066	-3.28088	-4.6435
Q87A	87	87	0.20483	0.318625	-1.004	0.186297
Q87C	87	87	5.595e-05	0.318625	-3.3423	-4.45931
Q87D	87	87	0.000340676	0.318625	-3.33061	-4.36582
Q87E	87	87	0.0148455	0.318625	-2.88687	-2.43562
Q87F	87	87	0	0.318625	-3.34479	-4.47835
Q87G	87	87	0.0898662	0.318625	-1.78959	-0.645969
Q87H	87	87	0.0574981	0.318625	-1.85751	-1.09711
Q87I	87	87	0	0.318625	-3.34479	-4.47835
Q87K	87	87	0.0173391	0.318625	-2.77037	-2.2875
Q87L	87	87	0.00110795	0.318625	-3.29563	-4.14038
Q87M	87	87	0	0.318625	-3.34479	-4.47835
Q87N	87	87	0.217663	0.318625	-0.928187	0.247595
Q87P	87	87	0.027819	0.318625	-2.61675	-1.82493
Q87R	87	87	0.148461	0.318625	-1.16685	-0.138626
Q87S	87	87	0.0408936	0.318625	-2.3874	-1.44021
Q87T	87	87	0.00829253	0.318625	-3.06885	-2.96325
Q87V	87	87	0.000403411	0.318625	-3.33131	-4.34598
Q87W	87	87	0	0.318625	-3.34479	-4.47835
Q87Y	87	87	0.000277612	0.318625	-3.33241	-4.38604
Y88A	88	88	0.158641	0.293596	-0.15544	0.972167
Y88C	88	88	0	0.293596	-2.27056	-3.39935
Y88D	88	88	0.00024527	0.293596	-2.26159	-3.31945
Y88E	88	88	0.0653168	0.293596	-0.947577	0.0763693
Y88F	88	88	0.000127405	0.293596	-2.26375	-3.35737
Y88G	88	88	0.0487076	0.293596	-1.03278	-0.219039
Y88H	88	88	0.0261031	0.293596	-1.34214	-0.840862
Y88I	88	88	0	0.293596	-2.27056	-3.39935
Y88K	88	88	0.286075	0.293596	0.426515	1.56664
Y88L	88	88	0	0.293596	-2.27056	-3.39935
Y88M	88	88	0.00524736	0.293596	-2.10419	-2.27394
Y88N	88	88	0.000376073	0.293596	-2.25431	-3.27839
Y88P	88	88	0.00383243	0.293596	-2.1183	-2.49248
Y88Q	88	88	0.081609	0.293596	-0.668509	0.301051
Y88R	88	88	0.127909	0.293596	-0.249234	0.754808
Y88S	88	88	0.0405201	0.293596	-1.32512	-0.403663
Y88T	88	88	0.0947387	0.293596	-0.531289	0.451673
Y88V	88	88	0	0.293596	-2.27056	-3.39935
Y88W	88	88	0	0.293596	-2.27056	-3.39935
A89C	89	89	5.35651e-05	0.230852	-2.2551	-3.68754
A89D	89	89	0.000955291	0.230852	-2.2214	-3.43421
A89E	89	89	0.0399359	0.230852	-1.13848	-0.823821
A89F	89	89	0	0.230852	-2.25746	-3.70405
A89G	89	89	0.0307351	0.230852	-1.11919	-1.08251
A89H	89	89	0.0016961	0.230852	-2.18779	-3.25647
A89I	89	89	0.0416802	0.230852	-1.30248	-0.781356
A89K	89	89	0.197673	0.230852	0.0157905	0.78173
A89L	89	89	0	0.230852	-2.25746	-3.70405
A89M	89	89	0.010554	0.230852	-1.94604	-2.08475
A89N	89	89	0.00686219	0.230852	-1.98393	-2.44103
A89P	89	89	0.0370609	0.230852	-1.26731	-0.897893
A89Q	89	89	0.0881124	0.230852	-0.624611	-0.0317478
A89R	89	89	0.218661	0.230852	0.243815	0.883316
A89S	89	89	0.0814498	0.230852	-0.679295	-0.110806
A89T	89	89	0.0804404	0.230852	-0.703722	-0.12335
A89V	89	89	0.0106923	0.230852	-1.94595	-2.07344
A89W	89	89	0	0.230852	-2.25746	-3.70405
A89Y	89	89	0.0624999	0.230852	-0.941627	-0.376704
K90A	90	90	0.108366	0.397198	-2.19564	-1.13456
K90C	90	90	0	0.397198	-4.02298	-5.24706
K90D	90	90	0	0.397198	-4.02298	-5.24706
K90E	90	90	0.0124524	0.397198	-3.5735	-3.29528
K90F	90	90	0	0.397198	-4.02298	-5.24706
K90G	90	90	0.00146843	0.397198	-3.95995	-4.78978
K90H	90	90	0.00135569	0.397198	-3.96335	-4.82031
K90I	90	90	0	0.397198	-4.02298	-5.24706
K90L	90	90	0.00424248	0.397198	-3.87082	-4.20427
K90M	90	90	0	0.397198	-4.02298	-5.24706
K90N	90	90	0.186786	0.397198	-1.60447	-0.583545
K90P	90	90	0.0848283	0.397198	-2.39679	-1.38279
K90Q	90	90	0.043984	0.397198	-2.86505	-2.04842
K90R	90	90	0.195906	0.397198	-1.53727	-0.535369
K90S	90	90	0.00545441	0.397198	-3.84058	-4.01564
K90T	90	90	0.0182527	0.397198	-3.4347	-2.92746
K90V	90	90	0.00389365	0.397198	-3.88471	-4.26442
K90W	90	90	0	0.397198	-4.02298	-5.24706
K90Y	90	90	0	0.397198	-4.02298	-5.24706
S91A	91	91	0.0378627	0.295941	-0.469199	0.248813
S91C	91	91	0	0.295941	-1.43299	-2.68192
S91D	91	91	0	0.295941	-1.43299	-2.68192
S91E	91	91	0	0.295941	-1.43299	-2.68192
S91F	91	91	0	0.295941	-1.43299	-2.68192
S91G	91	91	0.000396025	0.295941	-1.41831	-2.55462
S91H	91	91	0.0218532	0.295941	-0.62042	-0.294867
S91I	91	91	0.00189325	0.295941	-1.36899	-2.15619
S91K	91	91	0.26171	0.295941	1.37007	2.19751
S91L	91	91	0.0877185	0.295941	0.237077	1.09441
S91M	91	91	0.00141212	0.295941	-1.38377	-2.27198
S91N	91	91	0.0924505	0.295941	0.210173	1.14746
S91P	91	91	0.15096	0.295941	1.03283	1.6426
S91Q	91	91	0.0738268	0.295941	0.116729	0.920358
S91R	91	91	0.17201	0.295941	0.893907	1.77434
S91T	91	91	0.0602675	0.295941	-0.152408	0.715697
S91V	91	91	0.00814758	0.295941	-1.16754	-1.20456
S91W	91	91	0	0.295941	-1.43299	-2.68192
S91Y	91	91	0	0.295941	-1.43299	-2.68192
K92A	92	92	0.0611194	0.424599	-2.62758	-1.57128
K92C	92	92	0	0.424599	-4.05012	-5.08641
K92D	92	92	0	0.424599	-4.05012	-5.08641
K92E	92	92	0	0.424599	-4.05012	-5.08641
K92F	92	92	0	0.424599	-4.05012	-5.08641
K92G	92	92	0.000904473	0.424599	-4.00894	-4.7914
K92H	92	92	0	0.424599	-4.05012	-5.08641
K92I	92	92	0.00350029	0.424599	-3.92201	-4.18404
K92L	92	92	0.0117112	0.424599	-3.67091	-3.20585
K92M	92	92	0.0233043	0.424599	-3.34378	-2.54122
K92N	92	92	0.00389685	0.424599	-3.91024	-4.11226
K92P	92	92	0.0222397	0.424599	-3.374	-2.58752
K92Q	92	92	0.136356	0.424599	-1.97431	-0.758395
K92R	92	92	0.361889	0.424599	-1.04595	0.22704
K92S	92	92	0.0125007	0.424599	-3.58775	-3.1449
K92T	92	92	0.0598016	0.424599	-2.74833	-1.59336
K92V	92	92	0.0138853	0.424599	-3.58414	-3.04555
K92W	92	92	0	0.424599	-4.05012	-5.08641
K92Y	92	92	0	0.424599	-4.05012	-5.08641
K93A	93	93	0.00619727	0.443393	-3.86103	-4.07561
K93C	93	93	3.65184e-05	0.443393	-4.06962	-5.38914
K93D	93	93	0	0.443393	-4.0714	-5.40225
K93E	93	93	5.15124e-05	0.443393	-4.06893	-5.38379
K93F	93	93	0	0.443393	-4.0714	-5.40225
K93G	93	93	0.0138401	0.443393	-3.5621	-3.35912
K93H	93	93	0.000141348	0.443393	-4.06504	-5.35208
K93I	93	93	0.107398	0.443393	-2.17641	-1.30949
K93L	93	93	0.0108604	0.443393	-3.70625	-3.58648
K93M	93	93	0.0157938	0.443393	-3.54228	-3.23254
K93N	93	93	0.00854057	0.443393	-3.77318	-3.80328
K93P	93	93	0.0280412	0.443393	-3.30873	-2.66683
K93Q	93	93	0.0628379	0.443393	-2.75707	-1.85271
K93R	93	93	0.29974	0.443393	-1.21054	-0.272117
K93S	93	93	0.000478224	0.443393	-4.0477	-5.23836
K93T	93	93	0.0482891	0.443393	-2.64297	-2.11942
K93V	93	93	0.00497077	0.443393	-3.84878	-4.24887
K93W	93	93	0.000104656	0.443393	-4.06699	-5.36496
K93Y	93	93	0	0.443393	-4.0714	-5.40225
Q94A	94	94	0.00407482	0.356801	-3.63434	-4.07917
Q94C	94	94	0	0.356801	-3.78915	-5.05379
Q94D	94	94	0	0.356801	-3.78915	-5.05379
Q94E	94	94	4.83404e-05	0.356801	-3.78681	-5.03715
Q94F	94	94	0	0.356801	-3.78915	-5.05379
Q94G	94	94	0.04037	0.356801	-2.72708	-2.01247
Q94H	94	94	0.0563737	0.356801	-2.57235	-1.676
Q94I	94	94	0.00016828	0.356801	-3.78218	-4.9966
Q94K	94	94	0.256757	0.356801	-1.03042	-0.144104
Q94L	94	94	0.0637505	0.356801	-2.42181	-1.55178
Q94M	94	94	0.0123726	0.356801	-3.35311	-3.1679
Q94N	94	94	0.0140934	0.356801	-3.31746	-3.04611
Q94P	94	94	0.109804	0.356801	-1.72813	-1.00195
Q94R	94	94	0.119013	0.356801	-1.84907	-0.920516
Q94S	94	94	0.000983261	0.356801	-3.75135	-4.74682
Q94T	94	94	0.00588341	0.356801	-3.57606	-3.80939
Q94V	94	94	0.020087	0.356801	-3.00207	-2.70569
Q94W	94	94	0	0.356801	-3.78915	-5.05379
Q94Y	94	94	0	0.356801	-3.78915	-5.05379
G95A	95	95	0.123215	0.241285	-0.761858	-0.302933
G95C	95	95	9.97713e-05	0.241285	-3.07902	-4.35094
G95D	95	95	0.00194347	0.241285	-3.00828	-3.85869
G95E	95	95	0.000178279	0.241285	-3.07633	-4.32606
G95F	95	95	0	0.241285	-3.08365	-4.38318
G95H	95	95	0.168214	0.241285	-0.958576	0.0110616
G95I	95	95	0.000264711	0.241285	-3.07326	-4.29913
G95K	95	95	0.0672858	0.241285	-1.73887	-0.912909
G95L	95	95	0.0700175	0.241285	-1.66543	-0.872834
G95M	95	95	0.0561792	0.241285	-1.9023	-1.09438
G95N	95	95	0.000517054	0.241285	-3.06578	-4.22328
G95P	95	95	0.0563817	0.241285	-1.69993	-1.09077
G95Q	95	95	0.0664433	0.241285	-1.60689	-0.925594
G95R	95	95	0.119486	0.241285	-1.13892	-0.333936
G95S	95	95	0.00100576	0.241285	-3.03446	-4.08707
G95T	95	95	0.00881496	0.241285	-2.72921	-2.86701
G95V	95	95	0.0935747	0.241285	-1.27345	-0.580507
G95W	95	95	0	0.241285	-3.08365	-4.38318
G95Y	95	95	0	0.241285	-3.08365	-4.38318
N96A	96	96	0.13284	0.274705	0.340555	1.0815
N96C	96	96	0.000604569	0.274705	-1.58385	-2.93091
N96D	96	96	0.05647	0.274705	-0.233272	0.217869
N96E	96	96	0.000191956	0.274705	-1.60149	-3.0586
N96F	96	96	0	0.274705	-1.60986	-3.12199
N96G	96	96	0.120337	0.274705	0.356552	0.981668
N96H	96	96	0	0.274705	-1.60986	-3.12199
N96I	96	96	0.000221324	0.274705	-1.60003	-3.04914
N96K	96	96	0.0937283	0.274705	0.0850908	0.729235
N96L	96	96	0.00327926	0.274705	-1.48213	-2.30753
N96M	96	96	0.000365755	0.274705	-1.59348	-3.00344
N96P	96	96	0.111169	0.274705	0.311943	0.901621
N96Q	96	96	0.206651	0.274705	0.924414	1.52747
N96R	96	96	0.000105776	0.274705	-1.60517	-3.08674
N96S	96	96	0.151302	0.274705	0.797469	1.21289
N96T	96	96	0.0601119	0.274705	0.0730676	0.280856
N96V	96	96	0.0171459	0.274705	-0.932944	-0.962358
N96W	96	96	0	0.274705	-1.60986	-3.12199
N96Y	96	96	0	0.274705	-1.60986	-3.12199
S97A	97	97	0.0260028	0.295789	0.0368143	0.569672
S97C	97	97	0	0.295789	-0.879256	-2.01179
S97D	97	97	0.000500419	0.295789	-0.856475	-1.84992
S97E	97	97	0.0137312	0.295789	-0.369021	-0.0471121
S97F	97	97	0	0.295789	-0.879256	-2.01179
S97G	97	97	0.142958	0.295789	1.29851	2.28418
S97H	97	97	0	0.295789	-0.879256	-2.01179
S97I	97	97	9.87069e-05	0.295789	-0.874743	-1.97844
S97K	97	97	0.151396	0.295789	1.18366	2.3421
S97L	97	97	1.22789e-05	0.295789	-0.878378	-2.00761
S97M	97	97	0.0114068	0.295789	-0.455643	-0.218519
S97N	97	97	0.151577	0.295789	1.36316	2.3433
S97P	97	97	0.165851	0.295789	1.41763	2.43418
S97Q	97	97	0.117117	0.295789	1.21786	2.08274
S97R	97	97	0.000219129	0.295789	-0.869936	-1.93872
S97T	97	97	0.155195	0.295789	1.72487	2.36712
S97V	97	97	0.0494968	0.295789	0.401942	1.21301
S97W	97	97	0	0.295789	-0.879256	-2.01179
S97Y	97	97	0	0.295789	-0.879256	-2.01179
S98A	98	98	0.0792678	0.240053	-0.567779	-0.107812
S98C	98	98	0	0.240053	-2.19439	-3.7589
S98D	98	98	0.0559254	0.240053	-0.808737	-0.459195
S98E	98	98	0	0.240053	-2.19439	-3.7589
S98F	98	98	0	0.240053	-2.19439	-3.7589
S98G	98	98	0.088404	0.240053	-0.348018	0.0022276
S98H	98	98	0	0.240053	-2.19439	-3.7589
S98I	98	98	0.0466018	0.240053	-1.06229	-0.642369
S98K	98	98	0.000500362	0.240053	-2.17195	-3.6023
S98L	98	98	0.00715821	0.240053	-1.94989	-2.405
S98M	98	98	0.000252612	0.240053	-2.18229	-3.67775
S98N	98	98	0.111968	0.240053	-0.367418	0.240695
S98P	98	98	0.141865	0.240053	-0.221313	0.47952
S98Q	98	98	0.12423	0.240053	-0.138365	0.345567
S98R	98	98	0	0.240053	-2.19439	-3.7589
S98T	98	98	0.154334	0.240053	0.363891	0.564521
S98V	98	98	0.101284	0.240053	-0.380481	0.139484
S98W	98	98	0	0.240053	-2.19439	-3.7589
S98Y	98	98	0	0.240053	-2.19439	-3.7589
N99A	99	99	0.167	0.286118	0.251446	0.520948
N99C	99	99	0	0.286118	-2.47127	-3.90288
N99D	99	99	0.0111688	0.286118	-2.05803	-2.15132
N99E	99	99	0.056668	0.286118	-1.25859	-0.569816
N99F	99	99	0	0.286118	-2.47127	-3.90288
N99G	99	99	0.00129466	0.286118	-2.41402	-3.52343
N99H	99	99	0	0.286118	-2.47127	-3.90288
N99I	99	99	0.000666947	0.286118	-2.44166	-3.69478
N99K	99	99	0	0.286118	-2.47127	-3.90288
N99L	99	99	0.0240438	0.286118	-1.67719	-1.42472
N99M	99	99	0.0604978	0.286118	-1.13627	-0.50394
N99P	99	99	0.234745	0.286118	0.0552643	0.864349
N99Q	99	99	0.0741664	0.286118	-1.00483	-0.298513
N99R	99	99	0	0.286118	-2.47127	-3.90288
N99S	99	99	0.171111	0.286118	-0.22502	0.54548
N99T	99	99	0.0292217	0.286118	-1.58744	-1.23243
N99V	99	99	0.0697329	0.286118	-0.851728	-0.3607
N99W	99	99	0	0.286118	-2.47127	-3.90288
N99Y	99	99	0	0.286118	-2.47127	-3.90288
S100A	100	100	0.027922	0.201995	-0.310467	0.358637
S100C	100	100	0	0.201995	-1.12954	-2.14263
S100D	100	100	0.118112	0.201995	0.728461	1.7958
S100E	100	100	0.195123	0.201995	1.14203	2.30098
S100F	100	100	0	0.201995	-1.12954	-2.14263
S100G	100	100	0.0702858	0.201995	0.411564	1.27429
S100H	100	100	0.0591468	0.201995	0.094719	1.10149
S100I	100	100	0.00310245	0.201995	-1.02	-1.42577
S100K	100	100	0	0.201995	-1.12954	-2.14263
S100L	100	100	0.0587657	0.201995	0.193457	1.09503
S100M	100	100	0.0111688	0.201995	-0.725763	-0.495838
S100N	100	100	0.113167	0.201995	0.580885	1.75278
S100P	100	100	0.05081	0.201995	0.279951	0.949759
S100Q	100	100	0.0239462	0.201995	-0.228318	0.209783
S100R	100	100	0	0.201995	-1.12954	-2.14263
S100T	100	100	0.0332412	0.201995	0.156628	0.529316
S100V	100	100	0.160063	0.201995	0.917132	2.10165
S100W	100	100	0	0.201995	-1.12954	-2.14263
S100Y	100	100	0.055922	0.201995	0.161178	1.04545
R101A	101	101	0	0.720049	-4.93486	-6.59812
R101C	101	101	0	0.720049	-4.93486	-6.59812
R101D	101	101	0	0.720049	-4.93486	-6.59812
R101E	101	101	0	0.720049	-4.93486	-6.59812
R101F	101	101	0	0.720049	-4.93486	-6.59812
R101G	101	101	0	0.720049	-4.93486	-6.59812
R101H	101	101	0.0559164	0.720049	-3.51009	-2.62216
R101I	101	101	0	0.720049	-4.93486	-6.59812
R101K	101	101	0.15431	0.720049	-2.35835	-1.5781
R101L	101	101	0	0.720049	-4.93486	-6.59812
R101M	101	101	0	0.720049	-4.93486	-6.59812
R101N	101	101	0	0.720049	-4.93486	-6.59812
R101P	101	101	0	0.720049	-4.93486	-6.59812
R101Q	101	101	0	0.720049	-4.93486	-6.59812
R101S	101	101	0	0.720049	-4.93486	-6.59812
R101T	101	101	0	0.720049	-4.93486	-6.59812
R101V	101	101	0	0.720049	-4.93486	-6.59812
R101W	101	101	0.0561827	0.720049	-3.39168	-2.61723
R101Y	101	101	0	0.720049	-4.93486	-6.59812
P102A	102	102	0.156609	0.670054	-1.91873	-1.52456
P102C	102	102	0	0.670054	-4.55442	-6.33576
P102D	102	102	0	0.670054	-4.55442	-6.33576
P102E	102	102	0	0.670054	-4.55442	-6.33576
P102F	102	102	0	0.670054	-4.55442	-6.33576
P102G	102	102	0.0558441	0.670054	-3.2077	-2.57927
P102H	102	102	0.000107219	0.670054	-4.54876	-6.2889
P102I	102	102	0	0.670054	-4.55442	-6.33576
P102K	102	102	0	0.670054	-4.55442	-6.33576
P102L	102	102	0	0.670054	-4.55442	-6.33576
P102M	102	102	0	0.670054	-4.55442	-6.33576
P102N	102	102	0.0154407	0.670054	-4.02396	-3.90042
P102Q	102	102	0	0.670054	-4.55442	-6.33576
P102R	102	102	0	0.670054	-4.55442	-6.33576
P102S	102	102	0.0427669	0.670054	-3.12076	-2.85398
P102T	102	102	0.017684	0.670054	-3.91121	-3.76243
P102V	102	102	0.00372294	0.670054	-4.40888	-5.21224
P102W	102	102	0	0.670054	-4.55442	-6.33576
P102Y	102	102	0	0.670054	-4.55442	-6.33576
A103C	103	103	0	0.489493	-1.97949	-3.6238
A103D	103	103	0	0.489493	-1.97949	-3.6238
A103E	103	103	0.226567	0.489493	0.764172	1.28324
A103F	103	103	0	0.489493	-1.97949	-3.6238
A103G	103	103	0.00930735	0.489493	-1.6665	-1.90419
A103H	103	103	0	0.489493	-1.97949	-3.6238
A103I	103	103	0.00182835	0.489493	-1.91014	-3.05831
A103K	103	103	0.0881709	0.489493	-0.33649	0.327188
A103L	103	103	0.00432301	0.489493	-1.81092	-2.54072
A103M	103	103	0.00097168	0.489493	-1.94254	-3.29628
A103N	103	103	0.000328013	0.489493	-1.96683	-3.50526
A103P	103	103	0.497494	0.489493	2.16234	2.07623
A103Q	103	103	0.0608539	0.489493	-0.452391	-0.0494975
A103R	103	103	0.0212739	0.489493	-1.3366	-1.1106
A103S	103	103	0.00930735	0.489493	-1.67227	-1.90419
A103T	103	103	0.00247921	0.489493	-1.87729	-2.90179
A103V	103	103	0.0132033	0.489493	-1.52362	-1.57718
A103W	103	103	0	0.489493	-1.97949	-3.6238
A103Y	103	103	0	0.489493	-1.97949	-3.6238
R104A	104	104	0	0.721668	-4.89601	-6.54127
R104C	104	104	0	0.721668	-4.89601	-6.54127
R104D	104	104	0	0.721668	-4.89601	-6.54127
R104E	104	104	0	0.721668	-4.89601	-6.54127
R104F	104	104	0	0.721668	-4.89601	-6.54127
R104G	104	104	0	0.721668	-4.89601	-6.54127
R104H	104	104	0.000108831	0.721668	-4.89031	-6.49099
R104I	104	104	0.0465313	0.721668	-3.67188	-2.86745
R104K	104	104	0	0.721668	-4.89601	-6.54127
R104L	104	104	0	0.721668	-4.89601	-6.54127
R104M	104	104	0	0.721668	-4.89601	-6.54127
R104N	104	104	0.000173409	0.721668	-4.88906	-6.46139
R104P	104	104	0	0.721668	-4.89601	-6.54127
R104Q	104	104	0.0633162	0.721668	-3.23652	-2.54913
R104S	104	104	0.069797	0.721668	-3.26947	-2.44871
R104T	104	104	0.0418782	0.721668	-3.63653	-2.97661
R104V	104	104	0	0.721668	-4.89601	-6.54127
R104W	104	104	0	0.721668	-4.89601	-6.54127
R104Y	104	104	0	0.721668	-4.89601	-6.54127
A105C	105	105	0	0.775587	-5.06318	-6.74156
A105D	105	105	0	0.775587	-5.06318	-6.74156
A105E	105	105	0	0.775587	-5.06318	-6.74156
A105F	105	105	0	0.775587	-5.06318	-6.74156
A105G	105	105	0	0.775587	-5.06318	-6.74156
A105H	105	105	0	0.775587	-5.06318	-6.74156
A105I	105	105	0	0.775587	-5.06318	-6.74156
A105K	105	105	0	0.775587	-5.06318	-6.74156
A105L	105	105	0	0.775587	-5.06318	-6.74156
A105M	105	105	0	0.775587	-5.06318	-6.74156
A105N	105	105	0	0.775587	-5.06318	-6.74156
A105P	105	105	0	0.775587	-5.06318	-6.74156
A105Q	105	105	0	0.775587	-5.06318	-6.74156
A105R	105	105	0	0.775587	-5.06318	-6.74156
A105S	105	105	0.309868	0.775587	-1.50622	-0.796005
A105T	105	105	0.00425401	0.775587	-4.88105	-5.25088
A105V	105	105	0.00455808	0.775587	-4.88701	-5.1858
A105W	105	105	0	0.775587	-5.06318	-6.74156
A105Y	105	105	0	0.775587	-5.06318	-6.74156
L106A	106	106	0	0.964135	-5.69391	-7.36449
L106C	106	106	0	0.964135	-5.69391	-7.36449
L106D	106	106	0	0.964135	-5.69391	-7.36449
L106E	106	106	0	0.964135	-5.69391	-7.36449
L106F	106	106	0.000709231	0.964135	-5.66318	-6.964
L106G	106	106	0	0.964135	-5.69391	-7.36449
L106H	106	106	0	0.964135	-5.69391	-7.36449
L106I	106	106	0.0156623	0.964135	-5.11009	-4.3027
L106K	106	106	0	0.964135	-5.69391	-7.36449
L106M	106	106	0.00310209	0.964135	-5.55234	-6.02292
L106N	106	106	0	0.964135	-5.69391	-7.36449
L106P	106	106	0	0.964135	-5.69391	-7.36449
L106Q	106	106	0	0.964135	-5.69391	-7.36449
L106R	106	106	0	0.964135	-5.69391	-7.36449
L106S	106	106	0	0.964135	-5.69391	-7.36449
L106T	106	106	0	0.964135	-5.69391	-7.36449
L106V	106	106	0	0.964135	-5.69391	-7.36449
L106W	106	106	0	0.964135	-5.69391	-7.36449
L106Y	106	106	0	0.964135	-5.69391	-7.36449
F107A	107	107	0	0.683504	-4.52256	-6.41136
F107C	107	107	0.00448356	0.683504	-4.33691	-5.01647
F107D	107	107	0	0.683504	-4.52256	-6.41136
F107E	107	107	0	0.683504	-4.52256	-6.41136
F107G	107	107	0	0.683504	-4.52256	-6.41136
F107H	107	107	0	0.683504	-4.52256	-6.41136
F107I	107	107	0	0.683504	-4.52256	-6.41136
F107K	107	107	0	0.683504	-4.52256	-6.41136
F107L	107	107	0.260463	0.683504	-0.987315	-0.878235
F107M	107	107	0.00859625	0.683504	-4.20208	-4.39896
F107N	107	107	0	0.683504	-4.52256	-6.41136
F107P	107	107	0	0.683504	-4.52256	-6.41136
F107Q	107	107	0	0.683504	-4.52256	-6.41136
F107R	107	107	0	0.683504	-4.52256	-6.41136
F107S	107	107	0	0.683504	-4.52256	-6.41136
F107T	107	107	0	0.683504	-4.52256	-6.41136
F107V	107	107	0	0.683504	-4.52256	-6.41136
F107W	107	107	0	0.683504	-4.52256	-6.41136
F107Y	107	107	0.105189	0.683504	-2.37224	-1.80254
C108A	108	108	0	0.745885	-5.10447	-6.6538
C108D	108	108	0	0.745885	-5.10447	-6.6538
C108E	108	108	0	0.745885	-5.10447	-6.6538
C108F	108	108	0.0239725	0.745885	-4.24128	-3.5594
C108G	108	108	0	0.745885	-5.10447	-6.6538
C108H	108	108	0	0.745885	-5.10447	-6.6538
C108I	108	108	0.000387393	0.745885	-5.08782	-6.4692
C108K	108	108	0	0.745885	-5.10447	-6.6538
C108L	108	108	0.0996872	0.745885	-3.05258	-2.0777
C108M	108	108	0	0.745885	-5.10447	-6.6538
C108N	108	108	0	0.745885	-5.10447	-6.6538
C108P	108	108	0	0.745885	-5.10447	-6.6538
C108Q	108	108	0	0.745885	-5.10447	-6.6538
C108R	108	108	0	0.745885	-5.10447	-6.6538
C108S	108	108	0	0.745885	-5.10447	-6.6538
C108T	108	108	8.55288e-05	0.745885	-5.09984	-6.61163
C108V	108	108	0.000778924	0.745885	-5.07052	-6.29976
C108W	108	108	0	0.745885	-5.10447	-6.6538
C108Y	108	108	0.102369	0.745885	-3.0581	-2.05044
L109A	109	109	0	0.905423	-5.4015	-7.15306
L109C	109	109	0	0.905423	-5.4015	-7.15306
L109D	109	109	0	0.905423	-5.4015	-7.15306
L109E	109	109	0	0.905423	-5.4015	-7.15306
L109F	109	109	0.0518209	0.905423	-3.83776	-2.95388
L109G	109	109	0	0.905423	-5.4015	-7.15306
L109H	109	109	0	0.905423	-5.4015	-7.15306
L109I	109	109	8.55288e-05	0.905423	-5.39662	-7.10434
L109K	109	109	0	0.905423	-5.4015	-7.15306
L109M	109	109	0	0.905423	-5.4015	-7.15306
L109N	109	109	0	0.905423	-5.4015	-7.15306
L109P	109	109	0	0.905423	-5.4015	-7.15306
L109Q	109	109	0	0.905423	-5.4015	-7.15306
L109R	109	109	0	0.905423	-5.4015	-7.15306
L109S	109	109	0	0.905423	-5.4015	-7.15306
L109T	109	109	0	0.905423	-5.4015	-7.15306
L109V	109	109	0	0.905423	-5.4015	-7.15306
L109W	109	109	0.0153707	0.905423	-4.84943	-4.25413
L109Y	109	109	0	0.905423	-5.4015	-7.15306
S110A	110	110	0.000943968	0.546138	-3.33996	-4.90063
S110C	110	110	0	0.546138	-3.37689	-5.25235
S110D	110	110	0.00144107	0.546138	-3.32433	-4.74332
S110E	110	110	0	0.546138	-3.37689	-5.25235
S110F	110	110	0	0.546138	-3.37689	-5.25235
S110G	110	110	0.134032	0.546138	-0.965877	-0.710537
S110H	110	110	0.000263546	0.546138	-3.36555	-5.14627
S110I	110	110	0	0.546138	-3.37689	-5.25235
S110K	110	110	0.00633006	0.546138	-3.07571	-3.7583
S110L	110	110	0	0.546138	-3.37689	-5.25235
S110M	110	110	0	0.546138	-3.37689	-5.25235
S110N	110	110	0.0268645	0.546138	-2.49487	-2.35281
S110P	110	110	0.0636314	0.546138	-1.89342	-1.47036
S110Q	110	110	0.000325571	0.546138	-3.36419	-5.12224
S110R	110	110	0.0107418	0.546138	-2.96603	-3.26931
S110T	110	110	0.483464	0.546138	0.566347	0.587198
S110V	110	110	0	0.546138	-3.37689	-5.25235
S110W	110	110	0	0.546138	-3.37689	-5.25235
S110Y	110	110	0.00179775	0.546138	-3.30242	-4.64007
L111A	111	111	0	0.832608	-5.31732	-6.76105
L111C	111	111	0	0.832608	-5.31732	-6.76105
L111D	111	111	0	0.832608	-5.31732	-6.76105
L111E	111	111	0.0558349	0.832608	-3.89558	-2.81371
L111F	111	111	0	0.832608	-5.31732	-6.76105
L111G	111	111	0	0.832608	-5.31732	-6.76105
L111H	111	111	0	0.832608	-5.31732	-6.76105
L111I	111	111	0.0195254	0.832608	-4.65166	-3.91017
L111K	111	111	0.0021589	0.832608	-5.2346	-5.9317
L111M	111	111	0.000492715	0.832608	-5.29644	-6.53291
L111N	111	111	0	0.832608	-5.31732	-6.76105
L111P	111	111	0	0.832608	-5.31732	-6.76105
L111Q	111	111	0	0.832608	-5.31732	-6.76105
L111R	111	111	0.00113383	0.832608	-5.26928	-6.27405
L111S	111	111	0	0.832608	-5.31732	-6.76105
L111T	111	111	0.00744466	0.832608	-5.01903	-4.89776
L111V	111	111	0.0264092	0.832608	-4.42029	-3.59409
L111W	111	111	0	0.832608	-5.31732	-6.76105
L111Y	111	111	0	0.832608	-5.31732	-6.76105
N112A	112	112	0.0740776	0.407061	-0.0106964	0.776845
N112C	112	112	0	0.407061	-1.65334	-2.92464
N112D	112	112	0.147565	0.407061	0.515752	1.47466
N112E	112	112	0.0310376	0.407061	-0.686764	-0.101563
N112F	112	112	0	0.407061	-1.65334	-2.92464
N112G	112	112	0.0570344	0.407061	-0.456814	0.512046
N112H	112	112	0	0.407061	-1.65334	-2.92464
N112I	112	112	0	0.407061	-1.65334	-2.92464
N112K	112	112	0.455506	0.407061	1.94148	2.61167
N112L	112	112	0	0.407061	-1.65334	-2.92464
N112M	112	112	0.000447104	0.407061	-1.63529	-2.7724
N112P	112	112	0	0.407061	-1.65334	-2.92464
N112Q	112	112	0.095947	0.407061	0.247033	1.03891
N112R	112	112	0.0168194	0.407061	-1.08293	-0.706965
N112S	112	112	0.0193875	0.407061	-1.04786	-0.568528
N112T	112	112	0.0678357	0.407061	-0.216686	0.687675
N112V	112	112	0	0.407061	-1.65334	-2.92464
N112W	112	112	0	0.407061	-1.65334	-2.92464
N112Y	112	112	0	0.407061	-1.65334	-2.92464
N113A	113	113	0	0.921739	-5.53733	-7.27016
N113C	113	113	0	0.921739	-5.53733	-7.27016
N113D	113	113	0	0.921739	-5.53733	-7.27016
N113E	113	113	0	0.921739	-5.53733	-7.27016
N113F	113	113	0	0.921739	-5.53733	-7.27016
N113G	113	113	0	0.921739	-5.53733	-7.27016
N113H	113	113	0.0561638	0.921739	-4.001	-2.8818
N113I	113	113	0	0.921739	-5.53733	-7.27016
N113K	113	113	0	0.921739	-5.53733	-7.27016
N113L	113	113	0	0.921739	-5.53733	-7.27016
N113M	113	113	0	0.921739	-5.53733	-7.27016
N113P	113	113	8.55247e-05	0.921739	-5.53242	-7.21919
N113Q	113	113	0	0.921739	-5.53733	-7.27016
N113R	113	113	0	0.921739	-5.53733	-7.27016
N113S	113	113	0.00249283	0.921739	-5.42627	-6.14535
N113T	113	113	0	0.921739	-5.53733	-7.27016
N113V	113	113	0	0.921739	-5.53733	-7.27016
N113W	113	113	0	0.921739	-5.53733	-7.27016
N113Y	113	113	0	0.921739	-5.53733	-7.27016
P114A	114	114	0	0.803296	-5.25222	-6.77275
P114C	114	114	0.0349972	0.803296	-4.22133	-3.26164
P114D	114	114	0	0.803296	-5.25222	-6.77275
P114E	114	114	0	0.803296	-5.25222	-6.77275
P114F	114	114	8.54903e-05	0.803296	-5.24748	-6.73003
P114G	114	114	0	0.803296	-5.25222	-6.77275
P114H	114	114	0	0.803296	-5.25222	-6.77275
P114I	114	114	0	0.803296	-5.25222	-6.77275
P114K	114	114	0.0558125	0.803296	-3.78753	-2.77483
P114L	114	114	0	0.803296	-5.25222	-6.77275
P114M	114	114	0	0.803296	-5.25222	-6.77275
P114N	114	114	0	0.803296	-5.25222	-6.77275
P114Q	114	114	0	0.803296	-5.25222	-6.77275
P114R	114	114	0.00173401	0.803296	-5.17749	-6.05819
P114S	114	114	0.0001175	0.803296	-5.24703	-6.71423
P114T	114	114	0.0558125	0.803296	-3.86196	-2.77483
P114V	114	114	0	0.803296	-5.25222	-6.77275
P114W	114	114	0	0.803296	-5.25222	-6.77275
P114Y	114	114	0	0.803296	-5.25222	-6.77275
I115A	115	115	0	0.575219	-4.22125	-5.97317
I115C	115	115	0	0.575219	-4.22125	-5.97317
I115D	115	115	0	0.575219	-4.22125	-5.97317
I115E	115	115	0	0.575219	-4.22125	-5.97317
I115F	115	115	0.140408	0.575219	-1.66132	-1.13521
I115G	115	115	0	0.575219	-4.22125	-5.97317
I115H	115	115	0	0.575219	-4.22125	-5.97317
I115K	115	115	0	0.575219	-4.22125	-5.97317
I115L	115	115	0.292882	0.575219	-0.922532	-0.388158
I115M	115	115	0.000325274	0.575219	-4.20858	-5.82397
I115N	115	115	0	0.575219	-4.22125	-5.97317
I115P	115	115	0	0.575219	-4.22125	-5.97317
I115Q	115	115	0	0.575219	-4.22125	-5.97317
I115R	115	115	0	0.575219	-4.22125	-5.97317
I115S	115	115	0	0.575219	-4.22125	-5.97317
I115T	115	115	0	0.575219	-4.22125	-5.97317
I115V	115	115	0.136377	0.575219	-1.85114	-1.16494
I115W	115	115	0	0.575219	-4.22125	-5.97317
I115Y	115	115	0	0.575219	-4.22125	-5.97317
R116A	116	116	0	0.997064	-5.87956	-7.75032
R116C	116	116	0	0.997064	-5.87956	-7.75032
R116D	116	116	0	0.997064	-5.87956	-7.75032
R116E	116	116	0	0.997064	-5.87956	-7.75032
R116F	116	116	0	0.997064	-5.87956	-7.75032
R116G	116	116	0	0.997064	-5.87956	-7.75032
R116H	116	116	0	0.997064	-5.87956	-7.75032
R116I	116	116	0	0.997064	-5.87956	-7.75032
R116K	116	116	0.000402754	0.997064	-5.85793	-7.48236
R116L	116	116	0	0.997064	-5.87956	-7.75032
R116M	116	116	0	0.997064	-5.87956	-7.75032
R116N	116	116	0	0.997064	-5.87956	-7.75032
R116P	116	116	0	0.997064	-5.87956	-7.75032
R116Q	116	116	0.000626059	0.997064	-5.84552	-7.34394
R116S	116	116	0	0.997064	-5.87956	-7.75032
R116T	116	116	0	0.997064	-5.87956	-7.75032
R116V	116	116	0	0.997064	-5.87956	-7.75032
R116W	116	116	0	0.997064	-5.87956	-7.75032
R116Y	116	116	0	0.997064	-5.87956	-7.75032
R117A	117	117	0.0216275	0.61459	-3.67204	-3.02935
R117C	117	117	0	0.61459	-4.39077	-5.85433
R117D	117	117	0	0.61459	-4.39077	-5.85433
R117E	117	117	0	0.61459	-4.39077	-5.85433
R117F	117	117	0	0.61459	-4.39077	-5.85433
R117G	117	117	0.000164945	0.61459	-4.38421	-5.78087
R117H	117	117	0	0.61459	-4.39077	-5.85433
R117I	117	117	0.000179795	0.61459	-4.38376	-5.7744
R117K	117	117	0.443774	0.61459	-0.67121	0.0620038
R117L	117	117	0	0.61459	-4.39077	-5.85433
R117M	117	117	0.00131549	0.61459	-4.33245	-5.34051
R117N	117	117	0	0.61459	-4.39077	-5.85433
R117P	117	117	0	0.61459	-4.39077	-5.85433
R117Q	117	117	0.058673	0.61459	-2.97425	-1.998
R117S	117	117	0.0559164	0.61459	-3.09635	-2.04758
R117T	117	117	0.00102887	0.61459	-4.34057	-5.43952
R117V	117	117	0	0.61459	-4.39077	-5.85433
R117W	117	117	0	0.61459	-4.39077	-5.85433
R117Y	117	117	0	0.61459	-4.39077	-5.85433
A118C	118	118	0	0.416919	-4.32813	-5.50466
A118D	118	118	0	0.416919	-4.32813	-5.50466
A118E	118	118	0	0.416919	-4.32813	-5.50466
A118F	118	118	0.0536839	0.416919	-3.03339	-2.12022
A118G	118	118	0.000117457	0.416919	-4.32255	-5.46297
A118H	118	118	0.000946642	0.416919	-4.29198	-5.19715
A118I	118	118	0.000670896	0.416919	-4.30311	-5.28024
A118K	118	118	0.000118706	0.416919	-4.32338	-5.46253
A118L	118	118	0.20566	0.416919	-1.7841	-0.760482
A118M	118	118	0.0662328	0.416919	-2.80909	-1.90745
A118N	118	118	0.00953209	0.416919	-4.01355	-3.81214
A118P	118	118	0	0.416919	-4.32813	-5.50466
A118Q	118	118	0	0.416919	-4.32813	-5.50466
A118R	118	118	0.0153581	0.416919	-3.86718	-3.36679
A118S	118	118	0.0268832	0.416919	-3.38211	-2.8167
A118T	118	118	0.0392972	0.416919	-3.30807	-2.43553
A118V	118	118	0.0883127	0.416919	-2.64083	-1.61588
A118W	118	118	0.000123707	0.416919	-4.32235	-5.46078
A118Y	118	118	0.0557918	0.416919	-3.10353	-2.08123
C119A	119	119	0.0753434	0.735085	-3.22858	-2.36693
C119D	119	119	0	0.735085	-5.0442	-6.55408
C119E	119	119	0	0.735085	-5.0442	-6.55408
C119F	119	119	0.0239869	0.735085	-4.27381	-3.55336
C119G	119	119	0.00231067	0.735085	-4.9308	-5.70968
C119H	119	119	0	0.735085	-5.0442	-6.55408
C119I	119	119	0	0.735085	-5.0442	-6.55408
C119K	119	119	0	0.735085	-5.0442	-6.55408
C119L	119	119	0	0.735085	-5.0442	-6.55408
C119M	119	119	0	0.735085	-5.0442	-6.55408
C119N	119	119	0	0.735085	-5.0442	-6.55408
C119P	119	119	0	0.735085	-5.0442	-6.55408
C119Q	119	119	0	0.735085	-5.0442	-6.55408
C119R	119	119	0.000123474	0.735085	-5.03798	-6.49649
C119S	119	119	0.000556504	0.735085	-5.01816	-6.30762
C119T	119	119	0.111621	0.735085	-2.94294	-1.96359
C119V	119	119	0.0105701	0.735085	-4.64938	-4.39709
C119W	119	119	0	0.735085	-5.0442	-6.55408
C119Y	119	119	0	0.735085	-5.0442	-6.55408
I120A	120	120	0.00216941	0.704994	-4.67417	-5.68334
I120C	120	120	0	0.704994	-4.77954	-6.46255
I120D	120	120	0	0.704994	-4.77954	-6.46255
I120E	120	120	0	0.704994	-4.77954	-6.46255
I120F	120	120	0.000112042	0.704994	-4.77464	-6.41202
I120G	120	120	0	0.704994	-4.77954	-6.46255
I120H	120	120	0	0.704994	-4.77954	-6.46255
I120K	120	120	0	0.704994	-4.77954	-6.46255
I120L	120	120	0.0514277	0.704994	-3.21746	-2.73103
I120M	120	120	0.111706	0.704994	-2.50217	-1.93429
I120N	120	120	0	0.704994	-4.77954	-6.46255
I120P	120	120	0	0.704994	-4.77954	-6.46255
I120Q	120	120	0	0.704994	-4.77954	-6.46255
I120R	120	120	0.0557969	0.704994	-3.43527	-2.64691
I120S	120	120	0	0.704994	-4.77954	-6.46255
I120T	120	120	0.00175104	0.704994	-4.7049	-5.80598
I120V	120	120	0.000458989	0.704994	-4.75986	-6.2636
I120W	120	120	0	0.704994	-4.77954	-6.46255
I120Y	120	120	0.0219556	0.704994	-4.1057	-3.61163
S121A	121	121	0.00861398	0.337438	-3.68798	-3.66735
S121C	121	121	0.000127958	0.337438	-4.00517	-5.1464
S121D	121	121	0.0432593	0.337438	-2.9302	-2.1291
S121E	121	121	0.0559534	0.337438	-2.74467	-1.87055
S121F	121	121	0.0557898	0.337438	-2.81984	-1.8735
S121G	121	121	0.0116711	0.337438	-3.6159	-3.39901
S121H	121	121	0.00602265	0.337438	-3.78124	-3.95986
S121I	121	121	0	0.337438	-4.011	-5.18855
S121K	121	121	0.200069	0.337438	-1.47323	-0.584853
S121L	121	121	0.000239112	0.337438	-4.0007	-5.11063
S121M	121	121	0	0.337438	-4.011	-5.18855
S121N	121	121	0.106992	0.337438	-2.09599	-1.21657
S121P	121	121	0	0.337438	-4.011	-5.18855
S121Q	121	121	0.0201581	0.337438	-3.42995	-2.88434
S121R	121	121	0.0662461	0.337438	-2.48865	-1.70042
S121T	121	121	0.0115436	0.337438	-3.63334	-3.40898
S121V	121	121	0	0.337438	-4.011	-5.18855
S121W	121	121	0	0.337438	-4.011	-5.18855
S121Y	121	121	0.0557898	0.337438	-2.65744	-1.8735
I122A	122	122	0	0.719175	-4.88942	-6.58876
I122C	122	122	0	0.719175	-4.88942	-6.58876
I122D	122	122	0	0.719175	-4.88942	-6.58876
I122E	122	122	0	0.719175	-4.88942	-6.58876
I122F	122	122	0.0163015	0.719175	-4.35194	-3.88113
I122G	122	122	0	0.719175	-4.88942	-6.58876
I122H	122	122	0.000113376	0.719175	-4.88451	-6.53229
I122K	122	122	0	0.719175	-4.88942	-6.58876
I122L	122	122	0.18185	0.719175	-2.03164	-1.37788
I122M	122	122	8.30073e-05	0.719175	-4.8855	-6.54734
I122N	122	122	0	0.719175	-4.88942	-6.58876
I122P	122	122	0	0.719175	-4.88942	-6.58876
I122Q	122	122	0	0.719175	-4.88942	-6.58876
I122R	122	122	0	0.719175	-4.88942	-6.58876
I122S	122	122	0	0.719175	-4.88942	-6.58876
I122T	122	122	0	0.719175	-4.88942	-6.58876
I122V	122	122	0.0917448	0.719175	-2.77994	-2.07811
I122W	122	122	0	0.719175	-4.88942	-6.58876
I122Y	122	122	0	0.719175	-4.88942	-6.58876
V123A	123	123	0.00954158	0.864406	-4.99053	-4.69725
V123C	123	123	0	0.864406	-5.37892	-6.90631
V123D	123	123	0	0.864406	-5.37892	-6.90631
V123E	123	123	0	0.864406	-5.37892	-6.90631
V123F	123	123	0	0.864406	-5.37892	-6.90631
V123G	123	123	0.0011612	0.864406	-5.31926	-6.37843
V123H	123	123	0	0.864406	-5.37892	-6.90631
V123I	123	123	0.0614309	0.864406	-3.81679	-2.73947
V123K	123	123	0	0.864406	-5.37892	-6.90631
V123L	123	123	0.0025081	0.864406	-5.27002	-5.92178
V123M	123	123	0	0.864406	-5.37892	-6.90631
V123N	123	123	0	0.864406	-5.37892	-6.90631
V123P	123	123	0	0.864406	-5.37892	-6.90631
V123Q	123	123	0	0.864406	-5.37892	-6.90631
V123R	123	123	0	0.864406	-5.37892	-6.90631
V123S	123	123	0	0.864406	-5.37892	-6.90631
V123T	123	123	0.0198192	0.864406	-4.65624	-3.92813
V123W	123	123	0	0.864406	-5.37892	-6.90631
V123Y	123	123	0	0.864406	-5.37892	-6.90631
E124A	124	124	0	0.8782	-5.37057	-7.12443
E124C	124	124	0	0.8782	-5.37057	-7.12443
E124D	124	124	0.103658	0.8782	-2.96407	-2.1874
E124F	124	124	0	0.8782	-5.37057	-7.12443
E124G	124	124	0	0.8782	-5.37057	-7.12443
E124H	124	124	0.000131889	0.8782	-5.36369	-7.04919
E124I	124	124	0	0.8782	-5.37057	-7.12443
E124K	124	124	0	0.8782	-5.37057	-7.12443
E124L	124	124	0.000113393	0.8782	-5.36543	-7.05961
E124M	124	124	2.82048e-05	0.8782	-5.36892	-7.10815
E124N	124	124	1.74123e-05	0.8782	-5.36965	-7.11437
E124P	124	124	8.33233e-05	0.8782	-5.36579	-7.07663
E124Q	124	124	0.00242562	0.8782	-5.26556	-6.0624
E124R	124	124	0	0.8782	-5.37057	-7.12443
E124S	124	124	0.00139449	0.8782	-5.30013	-6.43999
E124T	124	124	8.30196e-05	0.8782	-5.36648	-7.07681
E124V	124	124	0	0.8782	-5.37057	-7.12443
E124W	124	124	0	0.8782	-5.37057	-7.12443
E124Y	124	124	0	0.8782	-5.37057	-7.12443
W125A	125	125	0.000128838	0.970934	-5.7298	-7.25827
W125C	125	125	0	0.970934	-5.73672	-7.33501
W125D	125	125	0	0.970934	-5.73672	-7.33501
W125E	125	125	0.00242551	0.970934	-5.62628	-6.22508
W125F	125	125	0.000231688	0.970934	-5.72458	-7.19865
W125G	125	125	0	0.970934	-5.73672	-7.33501
W125H	125	125	0	0.970934	-5.73672	-7.33501
W125I	125	125	2.82036e-05	0.970934	-5.73501	-7.31802
W125K	125	125	0	0.970934	-5.73672	-7.33501
W125L	125	125	0.00420746	0.970934	-5.54887	-5.72124
W125M	125	125	0	0.970934	-5.73672	-7.33501
W125N	125	125	0	0.970934	-5.73672	-7.33501
W125P	125	125	1.74116e-05	0.970934	-5.73576	-7.3245
W125Q	125	125	0	0.970934	-5.73672	-7.33501
W125R	125	125	0	0.970934	-5.73672	-7.33501
W125S	125	125	0.00104584	0.970934	-5.68929	-6.77588
W125T	125	125	1.21144e-05	0.970934	-5.736	-7.3277
W125V	125	125	0	0.970934	-5.73672	-7.33501
W125Y	125	125	0.00482119	0.970934	-5.52461	-5.58341
K126A	126	126	0	0.763531	-4.97567	-6.71846
K126C	126	126	0.000166903	0.763531	-4.96864	-6.63351
K126D	126	126	0	0.763531	-4.97567	-6.71846
K126E	126	126	0.00242372	0.763531	-4.87415	-5.76361
K126F	126	126	0	0.763531	-4.97567	-6.71846
K126G	126	126	0	0.763531	-4.97567	-6.71846
K126H	126	126	0	0.763531	-4.97567	-6.71846
K126I	126	126	0	0.763531	-4.97567	-6.71846
K126L	126	126	2.81828e-05	0.763531	-4.97405	-6.70388
K126M	126	126	0	0.763531	-4.97567	-6.71846
K126N	126	126	0.000200721	0.763531	-4.96532	-6.6167
K126P	126	126	0.0557456	0.763531	-3.56605	-2.66356
K126Q	126	126	0.00127478	0.763531	-4.91267	-6.14961
K126R	126	126	0.179928	0.763531	-2.00205	-1.45759
K126S	126	126	0.000317758	0.763531	-4.96158	-6.55957
K126T	126	126	0.000112845	0.763531	-4.97072	-6.66066
K126V	126	126	0	0.763531	-4.97567	-6.71846
K126W	126	126	0	0.763531	-4.97567	-6.71846
K126Y	126	126	0	0.763531	-4.97567	-6.71846
P127A	127	127	0.0373377	0.784135	-3.87154	-3.17211
P127C	127	127	0	0.784135	-5.10475	-6.68784
P127D	127	127	0	0.784135	-5.10475	-6.68784
P127E	127	127	0	0.784135	-5.10475	-6.68784
P127F	127	127	0	0.784135	-5.10475	-6.68784
P127G	127	127	0.0556912	0.784135	-3.70241	-2.75658
P127H	127	127	0	0.784135	-5.10475	-6.68784
P127I	127	127	0.000494352	0.784135	-5.08357	-6.46063
P127K	127	127	0	0.784135	-5.10475	-6.68784
P127L	127	127	0.00259793	0.784135	-5.00031	-5.73943
P127M	127	127	0	0.784135	-5.10475	-6.68784
P127N	127	127	0	0.784135	-5.10475	-6.68784
P127Q	127	127	0	0.784135	-5.10475	-6.68784
P127R	127	127	0	0.784135	-5.10475	-6.68784
P127S	127	127	0.00271197	0.784135	-4.98818	-5.70873
P127T	127	127	0.0648842	0.784135	-3.43609	-2.5985
P127V	127	127	1.7338e-05	0.784135	-5.10385	-6.67944
P127W	127	127	0	0.784135	-5.10475	-6.68784
P127Y	127	127	6.06668e-05	0.784135	-5.10153	-6.65859
F128A	128	128	0	0.995565	-5.89369	-7.71644
F128C	128	128	0	0.995565	-5.89369	-7.71644
F128D	128	128	0	0.995565	-5.89369	-7.71644
F128E	128	128	0	0.995565	-5.89369	-7.71644
F128G	128	128	0	0.995565	-5.89369	-7.71644
F128H	128	128	0	0.995565	-5.89369	-7.71644
F128I	128	128	0	0.995565	-5.89369	-7.71644
F128K	128	128	0	0.995565	-5.89369	-7.71644
F128L	128	128	0.000229928	0.995565	-5.88273	-7.5621
F128M	128	128	0	0.995565	-5.89369	-7.71644
F128N	128	128	0	0.995565	-5.89369	-7.71644
F128P	128	128	6.06248e-05	0.995565	-5.89023	-7.67509
F128Q	128	128	0	0.995565	-5.89369	-7.71644
F128R	128	128	0	0.995565	-5.89369	-7.71644
F128S	128	128	0.000235076	0.995565	-5.88128	-7.55872
F128T	128	128	1.7326e-05	0.995565	-5.89272	-7.70457
F128V	128	128	0	0.995565	-5.89369	-7.71644
F128W	128	128	0	0.995565	-5.89369	-7.71644
F128Y	128	128	0.00102442	0.995565	-5.84577	-7.08745
D129A	129	129	0	0.785315	-4.33144	-6.1729
D129C	129	129	0	0.785315	-4.33144	-6.1729
D129E	129	129	0.665918	0.785315	0.0955817	0.699522
D129F	129	129	0	0.785315	-4.33144	-6.1729
D129G	129	129	0.000157511	0.785315	-4.3234	-6.08175
D129H	129	129	0	0.785315	-4.33144	-6.1729
D129I	129	129	0	0.785315	-4.33144	-6.1729
D129K	129	129	0	0.785315	-4.33144	-6.1729
D129L	129	129	4.81702e-05	0.785315	-4.32884	-6.14468
D129M	129	129	0	0.785315	-4.33144	-6.1729
D129N	129	129	0	0.785315	-4.33144	-6.1729
D129P	129	129	0.00058033	0.785315	-4.30538	-5.85385
D129Q	129	129	0	0.785315	-4.33144	-6.1729
D129R	129	129	0	0.785315	-4.33144	-6.1729
D129S	129	129	0	0.785315	-4.33144	-6.1729
D129T	129	129	0	0.785315	-4.33144	-6.1729
D129V	129	129	0	0.785315	-4.33144	-6.1729
D129W	129	129	0	0.785315	-4.33144	-6.1729
D129Y	129	129	0	0.785315	-4.33144	-6.1729
I130A	130	130	0.00317795	0.506155	-3.36355	-3.5572
I130C	130	130	3.59071e-05	0.506155	-3.48484	-4.48514
I130D	130	130	0	0.506155	-3.4866	-4.49984
I130E	130	130	0	0.506155	-3.4866	-4.49984
I130F	130	130	0.0607845	0.506155	-1.95784	-0.781595
I130G	130	130	0	0.506155	-3.4866	-4.49984
I130H	130	130	0	0.506155	-3.4866	-4.49984
I130K	130	130	0	0.506155	-3.4866	-4.49984
I130L	130	130	0.000280868	0.506155	-3.47441	-4.38813
I130M	130	130	0.000681021	0.506155	-3.45671	-4.24115
I130N	130	130	0	0.506155	-3.4866	-4.49984
I130P	130	130	0	0.506155	-3.4866	-4.49984
I130Q	130	130	0	0.506155	-3.4866	-4.49984
I130R	130	130	0	0.506155	-3.4866	-4.49984
I130S	130	130	0.00370082	0.506155	-3.34836	-3.4496
I130T	130	130	0.0139207	0.506155	-2.94529	-2.27787
I130V	130	130	0.169384	0.506155	-0.98391	0.262346
I130W	130	130	0.146645	0.506155	-1.20943	0.116032
I130Y	130	130	0.470571	0.506155	-0.299268	1.29494
F131A	131	131	0.0554997	0.56655	-1.66737	-0.956939
F131C	131	131	0	0.56655	-2.95592	-4.68677
F131D	131	131	0	0.56655	-2.95592	-4.68677
F131E	131	131	0	0.56655	-2.95592	-4.68677
F131G	131	131	0	0.56655	-2.95592	-4.68677
F131H	131	131	0	0.56655	-2.95592	-4.68677
F131I	131	131	0.15356	0.56655	0.00863008	0.0835542
F131K	131	131	0	0.56655	-2.95592	-4.68677
F131L	131	131	0.554524	0.56655	0.798659	1.38221
F131M	131	131	0.0897768	0.56655	-1.21902	-0.463819
F131N	131	131	0	0.56655	-2.95592	-4.68677
F131P	131	131	0	0.56655	-2.95592	-4.68677
F131Q	131	131	0	0.56655	-2.95592	-4.68677
F131R	131	131	0	0.56655	-2.95592	-4.68677
F131S	131	131	0.000116842	0.56655	-2.95113	-4.63637
F131T	131	131	0.000941686	0.56655	-2.91883	-4.31787
F131V	131	131	0.00412891	0.56655	-2.79362	-3.49394
F131W	131	131	0	0.56655	-2.95592	-4.68677
F131Y	131	131	0	0.56655	-2.95592	-4.68677
I132A	132	132	0	0.847014	-5.48898	-7.15053
I132C	132	132	0	0.847014	-5.48898	-7.15053
I132D	132	132	0	0.847014	-5.48898	-7.15053
I132E	132	132	0	0.847014	-5.48898	-7.15053
I132F	132	132	0	0.847014	-5.48898	-7.15053
I132G	132	132	3.5899e-05	0.847014	-5.48705	-7.12893
I132H	132	132	0	0.847014	-5.48898	-7.15053
I132K	132	132	0	0.847014	-5.48898	-7.15053
I132L	132	132	0	0.847014	-5.48898	-7.15053
I132M	132	132	0	0.847014	-5.48898	-7.15053
I132N	132	132	0	0.847014	-5.48898	-7.15053
I132P	132	132	0	0.847014	-5.48898	-7.15053
I132Q	132	132	0	0.847014	-5.48898	-7.15053
I132R	132	132	0	0.847014	-5.48898	-7.15053
I132S	132	132	0	0.847014	-5.48898	-7.15053
I132T	132	132	0	0.847014	-5.48898	-7.15053
I132V	132	132	0.171279	0.847014	-2.71144	-1.59807
I132W	132	132	0	0.847014	-5.48898	-7.15053
I132Y	132	132	0	0.847014	-5.48898	-7.15053
L133A	133	133	0	0.999608	-5.91662	-7.81577
L133C	133	133	0	0.999608	-5.91662	-7.81577
L133D	133	133	0	0.999608	-5.91662	-7.81577
L133E	133	133	0	0.999608	-5.91662	-7.81577
L133F	133	133	0	0.999608	-5.91662	-7.81577
L133G	133	133	0	0.999608	-5.91662	-7.81577
L133H	133	133	0	0.999608	-5.91662	-7.81577
L133I	133	133	0	0.999608	-5.91662	-7.81577
L133K	133	133	0	0.999608	-5.91662	-7.81577
L133M	133	133	0	0.999608	-5.91662	-7.81577
L133N	133	133	0	0.999608	-5.91662	-7.81577
L133P	133	133	0	0.999608	-5.91662	-7.81577
L133Q	133	133	0	0.999608	-5.91662	-7.81577
L133R	133	133	0	0.999608	-5.91662	-7.81577
L133S	133	133	0	0.999608	-5.91662	-7.81577
L133T	133	133	0.000116842	0.999608	-5.91107	-7.73406
L133V	133	133	0	0.999608	-5.91662	-7.81577
L133W	133	133	0	0.999608	-5.91662	-7.81577
L133Y	133	133	0	0.999608	-5.91662	-7.81577
L134A	134	134	0.00191097	0.561542	-4.58542	-5.38658
L134C	134	134	0.0118858	0.561542	-4.2553	-3.95317
L134D	134	134	0	0.561542	-4.67764	-6.02685
L134E	134	134	0	0.561542	-4.67764	-6.02685
L134F	134	134	0.10281	0.561542	-2.74247	-1.76412
L134G	134	134	3.58779e-05	0.561542	-4.67585	-6.01207
L134H	134	134	0	0.561542	-4.67764	-6.02685
L134I	134	134	0.16043	0.561542	-2.35909	-1.31165
L134K	134	134	0	0.561542	-4.67764	-6.02685
L134M	134	134	0.0281194	0.561542	-3.69373	-3.08928
L134N	134	134	0	0.561542	-4.67764	-6.02685
L134P	134	134	0	0.561542	-4.67764	-6.02685
L134Q	134	134	0	0.561542	-4.67764	-6.02685
L134R	134	134	0	0.561542	-4.67764	-6.02685
L134S	134	134	0	0.561542	-4.67764	-6.02685
L134T	134	134	0.0370285	0.561542	-3.66765	-2.80799
L134V	134	134	0.0700339	0.561542	-3.03477	-2.15588
L134W	134	134	0	0.561542	-4.67764	-6.02685
L134Y	134	134	0	0.561542	-4.67764	-6.02685
A135C	135	135	0	0.810932	-2.48379	-4.42518
A135D	135	135	0	0.810932	-2.48379	-4.42518
A135E	135	135	0	0.810932	-2.48379	-4.42518
A135F	135	135	0.00346625	0.810932	-2.34326	-3.21337
A135G	135	135	0	0.810932	-2.48379	-4.42518
A135H	135	135	0.000116758	0.810932	-2.47869	-4.36639
A135I	135	135	0	0.810932	-2.48379	-4.42518
A135K	135	135	0	0.810932	-2.48379	-4.42518
A135L	135	135	1.24433e-05	0.810932	-2.48312	-4.41886
A135M	135	135	0.0523239	0.810932	-1.00956	-0.474923
A135N	135	135	0	0.810932	-2.48379	-4.42518
A135P	135	135	0	0.810932	-2.48379	-4.42518
A135Q	135	135	0	0.810932	-2.48379	-4.42518
A135R	135	135	3.58732e-05	0.810932	-2.48191	-4.40698
A135S	135	135	0.0103389	0.810932	-1.84765	-2.1743
A135T	135	135	0.850951	0.810932	2.05906	2.36715
A135V	135	135	0	0.810932	-2.48379	-4.42518
A135W	135	135	0	0.810932	-2.48379	-4.42518
A135Y	135	135	0	0.810932	-2.48379	-4.42518
I136A	136	136	0	0.999378	-5.91782	-7.81095
I136C	136	136	0	0.999378	-5.91782	-7.81095
I136D	136	136	0	0.999378	-5.91782	-7.81095
I136E	136	136	0	0.999378	-5.91782	-7.81095
I136F	136	136	0	0.999378	-5.91782	-7.81095
I136G	136	136	0	0.999378	-5.91782	-7.81095
I136H	136	136	0	0.999378	-5.91782	-7.81095
I136K	136	136	0	0.999378	-5.91782	-7.81095
I136L	136	136	0	0.999378	-5.91782	-7.81095
I136M	136	136	0	0.999378	-5.91782	-7.81095
I136N	136	136	0	0.999378	-5.91782	-7.81095
I136P	136	136	0	0.999378	-5.91782	-7.81095
I136Q	136	136	0	0.999378	-5.91782	-7.81095
I136R	136	136	2.4694e-05	0.999378	-5.91638	-7.79365
I136S	136	136	0	0.999378	-5.91782	-7.81095
I136T	136	136	0.000116756	0.999378	-5.91228	-7.72936
I136V	136	136	3.58728e-05	0.999378	-5.9158	-7.78582
I136W	136	136	0	0.999378	-5.91782	-7.81095
I136Y	136	136	0	0.999378	-5.91782	-7.81095
F137A	137	137	0	0.724106	-4.99767	-6.61378
F137C	137	137	0.0904515	0.724106	-2.9931	-2.15037
F137D	137	137	0	0.724106	-4.99767	-6.61378
F137E	137	137	0	0.724106	-4.99767	-6.61378
F137G	137	137	0	0.724106	-4.99767	-6.61378
F137H	137	137	2.4694e-05	0.724106	-4.99635	-6.6017
F137I	137	137	0.102225	0.724106	-3.02325	-2.02465
F137K	137	137	0	0.724106	-4.99767	-6.61378
F137L	137	137	0.0547536	0.724106	-3.42859	-2.66891
F137M	137	137	0.00017277	0.724106	-4.99073	-6.52972
F137N	137	137	0	0.724106	-4.99767	-6.61378
F137P	137	137	0	0.724106	-4.99767	-6.61378
F137Q	137	137	0	0.724106	-4.99767	-6.61378
F137R	137	137	0	0.724106	-4.99767	-6.61378
F137S	137	137	0.000116756	0.724106	-4.99267	-6.55684
F137T	137	137	0	0.724106	-4.99767	-6.61378
F137V	137	137	0	0.724106	-4.99767	-6.61378
F137W	137	137	0	0.724106	-4.99767	-6.61378
F137Y	137	137	0	0.724106	-4.99767	-6.61378
A138C	138	138	0.0589276	0.784657	-3.66606	-2.69374
A138D	138	138	0.000116761	0.784657	-5.17898	-6.63251
A138E	138	138	0	0.784657	-5.18409	-6.68889
A138F	138	138	0	0.784657	-5.18409	-6.68889
A138G	138	138	0.0157155	0.784657	-4.65342	-4.07184
A138H	138	138	0	0.784657	-5.18409	-6.68889
A138I	138	138	0	0.784657	-5.18409	-6.68889
A138K	138	138	0	0.784657	-5.18409	-6.68889
A138L	138	138	0.0808811	0.784657	-3.34294	-2.36678
A138M	138	138	0	0.784657	-5.18409	-6.68889
A138N	138	138	0	0.784657	-5.18409	-6.68889
A138P	138	138	0	0.784657	-5.18409	-6.68889
A138Q	138	138	0	0.784657	-5.18409	-6.68889
A138R	138	138	2.46949e-05	0.784657	-5.18275	-6.67684
A138S	138	138	0	0.784657	-5.18409	-6.68889
A138T	138	138	0.0110923	0.784657	-4.71236	-4.43166
A138V	138	138	0.00079644	0.784657	-5.14637	-6.33466
A138W	138	138	0	0.784657	-5.18409	-6.68889
A138Y	138	138	0	0.784657	-5.18409	-6.68889
N139A	139	139	0	0.99962	-5.9193	-7.81607
N139C	139	139	0	0.99962	-5.9193	-7.81607
N139D	139	139	0	0.99962	-5.9193	-7.81607
N139E	139	139	0	0.99962	-5.9193	-7.81607
N139F	139	139	0	0.99962	-5.9193	-7.81607
N139G	139	139	0	0.99962	-5.9193	-7.81607
N139H	139	139	0	0.99962	-5.9193	-7.81607
N139I	139	139	0	0.99962	-5.9193	-7.81607
N139K	139	139	0	0.99962	-5.9193	-7.81607
N139L	139	139	0	0.99962	-5.9193	-7.81607
N139M	139	139	0	0.99962	-5.9193	-7.81607
N139P	139	139	0	0.99962	-5.9193	-7.81607
N139Q	139	139	0	0.99962	-5.9193	-7.81607
N139R	139	139	0	0.99962	-5.9193	-7.81607
N139S	139	139	0.000112943	0.99962	-5.91387	-7.73705
N139T	139	139	0	0.99962	-5.9193	-7.81607
N139V	139	139	0	0.99962	-5.9193	-7.81607
N139W	139	139	0	0.99962	-5.9193	-7.81607
N139Y	139	139	0	0.99962	-5.9193	-7.81607
C140A	140	140	0	0.999275	-5.91734	-7.80754
C140D	140	140	0	0.999275	-5.91734	-7.80754
C140E	140	140	0	0.999275	-5.91734	-7.80754
C140F	140	140	0	0.999275	-5.91734	-7.80754
C140G	140	140	0	0.999275	-5.91734	-7.80754
C140H	140	140	0	0.999275	-5.91734	-7.80754
C140I	140	140	0	0.999275	-5.91734	-7.80754
C140K	140	140	2.46852e-05	0.999275	-5.9159	-7.79037
C140L	140	140	0	0.999275	-5.91734	-7.80754
C140M	140	140	0	0.999275	-5.91734	-7.80754
C140N	140	140	0	0.999275	-5.91734	-7.80754
C140P	140	140	0	0.999275	-5.91734	-7.80754
C140Q	140	140	0	0.999275	-5.91734	-7.80754
C140R	140	140	0	0.999275	-5.91734	-7.80754
C140S	140	140	0	0.999275	-5.91734	-7.80754
C140T	140	140	0	0.999275	-5.91734	-7.80754
C140V	140	140	0	0.999275	-5.91734	-7.80754
C140W	140	140	0.000197999	0.999275	-5.90734	-7.67051
C140Y	140	140	0	0.999275	-5.91734	-7.80754
V141A	141	141	0.0953311	0.550084	-2.86832	-1.71482
V141C	141	141	0.0415797	0.550084	-3.42684	-2.56521
V141D	141	141	0	0.550084	-4.67264	-5.96388
V141E	141	141	0	0.550084	-4.67264	-5.96388
V141F	141	141	0.104279	0.550084	-2.67286	-1.62325
V141G	141	141	0.0184799	0.550084	-4.0897	-3.3957
V141H	141	141	0	0.550084	-4.67264	-5.96388
V141I	141	141	0.221612	0.550084	-1.95353	-0.856961
V141K	141	141	0	0.550084	-4.67264	-5.96388
V141L	141	141	0.000278398	0.550084	-4.66106	-5.84841
V141M	141	141	0.000688092	0.550084	-4.63376	-5.69178
V141N	141	141	0	0.550084	-4.67264	-5.96388
V141P	141	141	0	0.550084	-4.67264	-5.96388
V141Q	141	141	0	0.550084	-4.67264	-5.96388
V141R	141	141	0	0.550084	-4.67264	-5.96388
V141S	141	141	0	0.550084	-4.67264	-5.96388
V141T	141	141	0	0.550084	-4.67264	-5.96388
V141W	141	141	0	0.550084	-4.67264	-5.96388
V141Y	141	141	0	0.550084	-4.67264	-5.96388
A142C	142	142	0	0.887693	-5.53989	-7.23112
A142D	142	142	0	0.887693	-5.53989	-7.23112
A142E	142	142	0	0.887693	-5.53989	-7.23112
A142F	142	142	0	0.887693	-5.53989	-7.23112
A142G	142	142	0.000139979	0.887693	-5.53265	-7.14817
A142H	142	142	0	0.887693	-5.53989	-7.23112
A142I	142	142	0	0.887693	-5.53989	-7.23112
A142K	142	142	0	0.887693	-5.53989	-7.23112
A142L	142	142	0	0.887693	-5.53989	-7.23112
A142M	142	142	0.000112896	0.887693	-5.53469	-7.16401
A142N	142	142	0	0.887693	-5.53989	-7.23112
A142P	142	142	0	0.887693	-5.53989	-7.23112
A142Q	142	142	0	0.887693	-5.53989	-7.23112
A142R	142	142	0	0.887693	-5.53989	-7.23112
A142S	142	142	0.000271726	0.887693	-5.52786	-7.07255
A142T	142	142	0.000278359	0.887693	-5.52716	-7.0688
A142V	142	142	0.101766	0.887693	-3.33489	-2.214
A142W	142	142	0	0.887693	-5.53989	-7.23112
A142Y	142	142	0	0.887693	-5.53989	-7.23112
L143A	143	143	0	0.996569	-5.89842	-7.73808
L143C	143	143	0	0.996569	-5.89842	-7.73808
L143D	143	143	0	0.996569	-5.89842	-7.73808
L143E	143	143	0	0.996569	-5.89842	-7.73808
L143F	143	143	2.46837e-05	0.996569	-5.89699	-7.72107
L143G	143	143	0	0.996569	-5.89842	-7.73808
L143H	143	143	0	0.996569	-5.89842	-7.73808
L143I	143	143	0	0.996569	-5.89842	-7.73808
L143K	143	143	0	0.996569	-5.89842	-7.73808
L143M	143	143	0.00110261	0.996569	-5.84405	-7.06211
L143N	143	143	0	0.996569	-5.89842	-7.73808
L143P	143	143	0.00013999	0.996569	-5.89091	-7.64259
L143Q	143	143	0	0.996569	-5.89842	-7.73808
L143R	143	143	0	0.996569	-5.89842	-7.73808
L143S	143	143	0	0.996569	-5.89842	-7.73808
L143T	143	143	0	0.996569	-5.89842	-7.73808
L143V	143	143	0	0.996569	-5.89842	-7.73808
L143W	143	143	0	0.996569	-5.89842	-7.73808
L143Y	143	143	0	0.996569	-5.89842	-7.73808
A144C	144	144	0	0.846991	-5.20677	-7.14087
A144D	144	144	0	0.846991	-5.20677	-7.14087
A144E	144	144	0	0.846991	-5.20677	-7.14087
A144F	144	144	0	0.846991	-5.20677	-7.14087
A144G	144	144	0.169498	0.846991	-2.08012	-1.61047
A144H	144	144	0	0.846991	-5.20677	-7.14087
A144I	144	144	0.000116708	0.846991	-5.20155	-7.07202
A144K	144	144	0	0.846991	-5.20677	-7.14087
A144L	144	144	0	0.846991	-5.20677	-7.14087
A144M	144	144	0	0.846991	-5.20677	-7.14087
A144N	144	144	0	0.846991	-5.20677	-7.14087
A144P	144	144	0	0.846991	-5.20677	-7.14087
A144Q	144	144	0	0.846991	-5.20677	-7.14087
A144R	144	144	0.000197986	0.846991	-5.19732	-7.02477
A144S	144	144	0	0.846991	-5.20677	-7.14087
A144T	144	144	0	0.846991	-5.20677	-7.14087
A144V	144	144	2.46836e-05	0.846991	-5.2054	-7.12621
A144W	144	144	0	0.846991	-5.20677	-7.14087
A144Y	144	144	0	0.846991	-5.20677	-7.14087
I145A	145	145	0.0903534	0.538267	-1.9967	-1.13242
I145C	145	145	0	0.538267	-3.73151	-5.38767
I145D	145	145	0	0.538267	-3.73151	-5.38767
I145E	145	145	0	0.538267	-3.73151	-5.38767
I145F	145	145	0.0784525	0.538267	-1.95783	-1.27707
I145G	145	145	0	0.538267	-3.73151	-5.38767
I145H	145	145	0	0.538267	-3.73151	-5.38767
I145K	145	145	0	0.538267	-3.73151	-5.38767
I145L	145	145	0.111423	0.538267	-1.76878	-0.918181
I145M	145	145	0.000103164	0.538267	-3.72688	-5.3424
I145N	145	145	0	0.538267	-3.73151	-5.38767
I145P	145	145	0	0.538267	-3.73151	-5.38767
I145Q	145	145	0	0.538267	-3.73151	-5.38767
I145R	145	145	0	0.538267	-3.73151	-5.38767
I145S	145	145	0	0.538267	-3.73151	-5.38767
I145T	145	145	0.00071504	0.538267	-3.70487	-5.09605
I145V	145	145	0.443878	0.538267	0.267042	0.483347
I145W	145	145	0	0.538267	-3.73151	-5.38767
I145Y	145	145	1.24297e-05	0.538267	-3.73087	-5.38216
Y146A	146	146	0.0553991	0.618499	-3.4508	-2.5717
Y146C	146	146	0	0.618499	-4.7571	-6.21005
Y146D	146	146	0	0.618499	-4.7571	-6.21005
Y146E	146	146	0.0553991	0.618499	-3.47912	-2.5717
Y146F	146	146	0.0581437	0.618499	-3.22562	-2.52221
Y146G	146	146	0	0.618499	-4.7571	-6.21005
Y146H	146	146	1.24297e-05	0.618499	-4.75646	-6.20489
Y146I	146	146	0	0.618499	-4.7571	-6.21005
Y146K	146	146	0	0.618499	-4.7571	-6.21005
Y146L	146	146	1.22375e-05	0.618499	-4.75647	-6.20497
Y146M	146	146	0	0.618499	-4.7571	-6.21005
Y146N	146	146	0.0276996	0.618499	-3.86404	-3.28105
Y146P	146	146	0	0.618499	-4.7571	-6.21005
Y146Q	146	146	0.0367552	0.618499	-3.75701	-2.99184
Y146R	146	146	0	0.618499	-4.7571	-6.21005
Y146S	146	146	0.0654616	0.618499	-3.15094	-2.40094
Y146T	146	146	0.00113771	0.618499	-4.70717	-5.79542
Y146V	146	146	0	0.618499	-4.7571	-6.21005
Y146W	146	146	0	0.618499	-4.7571	-6.21005
I147A	147	147	0	0.402812	-2.79078	-3.84297
I147C	147	147	0	0.402812	-2.79078	-3.84297
I147D	147	147	0	0.402812	-2.79078	-3.84297
I147E	147	147	0.110798	0.402812	-1.03244	0.350645
I147F	147	147	0	0.402812	-2.79078	-3.84297
I147G	147	147	0	0.402812	-2.79078	-3.84297
I147H	147	147	0	0.402812	-2.79078	-3.84297
I147K	147	147	0.0628069	0.402812	-1.30822	-0.225997
I147L	147	147	0.0480116	0.402812	-1.3518	-0.498986
I147M	147	147	0.00242963	0.402812	-2.69363	-3.12794
I147N	147	147	0	0.402812	-2.79078	-3.84297
I147P	147	147	0.00011663	0.402812	-2.78619	-3.79944
I147Q	147	147	0.15956	0.402812	-0.538238	0.720336
I147R	147	147	0	0.402812	-2.79078	-3.84297
I147S	147	147	0.0111977	0.402812	-2.36451	-1.94388
I147T	147	147	0.359019	0.402812	0.103582	1.53952
I147V	147	147	0.167614	0.402812	-0.271828	0.770188
I147W	147	147	0	0.402812	-2.79078	-3.84297
I147Y	147	147	0	0.402812	-2.79078	-3.84297
P148A	148	148	3.02627e-05	0.927974	-5.57974	-7.33091
P148C	148	148	0	0.927974	-5.58144	-7.34946
P148D	148	148	0	0.927974	-5.58144	-7.34946
P148E	148	148	0	0.927974	-5.58144	-7.34946
P148F	148	148	0	0.927974	-5.58144	-7.34946
P148G	148	148	0	0.927974	-5.58144	-7.34946
P148H	148	148	0.0553974	0.927974	-4.09095	-2.90189
P148I	148	148	0	0.927974	-5.58144	-7.34946
P148K	148	148	0	0.927974	-5.58144	-7.34946
P148L	148	148	0.000116626	0.927974	-5.57603	-7.27819
P148M	148	148	0	0.927974	-5.58144	-7.34946
P148N	148	148	0	0.927974	-5.58144	-7.34946
P148Q	148	148	0	0.927974	-5.58144	-7.34946
P148R	148	148	0	0.927974	-5.58144	-7.34946
P148S	148	148	1.22371e-05	0.927974	-5.58074	-7.34195
P148T	148	148	0	0.927974	-5.58144	-7.34946
P148V	148	148	0	0.927974	-5.58144	-7.34946
P148W	148	148	0	0.927974	-5.58144	-7.34946
P148Y	148	148	0	0.927974	-5.58144	-7.34946
F149A	149	149	0	0.585342	-4.30467	-5.65641
F149C	149	149	3.02544e-05	0.585342	-4.30311	-5.64243
F149D	149	149	0	0.585342	-4.30467	-5.65641
F149E	149	149	0	0.585342	-4.30467	-5.65641
F149G	149	149	0	0.585342	-4.30467	-5.65641
F149H	149	149	0.0116112	0.585342	-3.8717	-3.43975
F149I	149	149	0	0.585342	-4.30467	-5.65641
F149K	149	149	0	0.585342	-4.30467	-5.65641
F149L	149	149	0.177924	0.585342	-1.82796	-0.633114
F149M	149	149	0.0515739	0.585342	-2.64763	-1.90199
F149N	149	149	4.07297e-05	0.585342	-4.30254	-5.63761
F149P	149	149	0	0.585342	-4.30467	-5.65641
F149Q	149	149	0	0.585342	-4.30467	-5.65641
F149R	149	149	0	0.585342	-4.30467	-5.65641
F149S	149	149	0	0.585342	-4.30467	-5.65641
F149T	149	149	0	0.585342	-4.30467	-5.65641
F149V	149	149	1.22338e-05	0.585342	-4.30403	-5.65075
F149W	149	149	0	0.585342	-4.30467	-5.65641
F149Y	149	149	0.426538	0.585342	-1.05504	0.252239
P150A	150	150	0.0554767	0.928352	-4.0475	-2.90061
P150C	150	150	0	0.928352	-5.57773	-7.35536
P150D	150	150	0	0.928352	-5.57773	-7.35536
P150E	150	150	0	0.928352	-5.57773	-7.35536
P150F	150	150	1.24273e-05	0.928352	-5.57702	-7.34762
P150G	150	150	0	0.928352	-5.57773	-7.35536
P150H	150	150	0	0.928352	-5.57773	-7.35536
P150I	150	150	0	0.928352	-5.57773	-7.35536
P150K	150	150	0	0.928352	-5.57773	-7.35536
P150L	150	150	0	0.928352	-5.57773	-7.35536
P150M	150	150	0	0.928352	-5.57773	-7.35536
P150N	150	150	0	0.928352	-5.57773	-7.35536
P150Q	150	150	0	0.928352	-5.57773	-7.35536
P150R	150	150	0	0.928352	-5.57773	-7.35536
P150S	150	150	1.22352e-05	0.928352	-5.57703	-7.34774
P150T	150	150	0	0.928352	-5.57773	-7.35536
P150V	150	150	0	0.928352	-5.57773	-7.35536
P150W	150	150	0	0.928352	-5.57773	-7.35536
P150Y	150	150	0	0.928352	-5.57773	-7.35536
E151A	151	151	0.117288	0.373805	-2.02358	-0.865636
E151C	151	151	0.00440063	0.373805	-3.86518	-3.96318
E151D	151	151	0.00154816	0.373805	-3.95818	-4.53811
E151F	151	151	0.00599966	0.373805	-3.81174	-3.7301
E151G	151	151	0.245867	0.373805	-1.21059	-0.11796
E151H	151	151	0.0651695	0.373805	-2.5075	-1.46021
E151I	151	151	3.58275e-05	0.373805	-4.02063	-4.98741
E151K	151	151	0.0066849	0.373805	-3.78306	-3.64293
E151L	151	151	0.000337291	0.373805	-4.00944	-4.88616
E151M	151	151	0.007024	0.373805	-3.77827	-3.60208
E151N	151	151	0.183821	0.373805	-1.67841	-0.411468
E151P	151	151	0	0.373805	-4.02236	-4.99989
E151Q	151	151	0.00553907	0.373805	-3.81458	-3.7926
E151R	151	151	0.0555051	0.373805	-2.78195	-1.62248
E151S	151	151	0.0177111	0.373805	-3.50142	-2.76038
E151T	151	151	4.0735e-05	0.373805	-4.02033	-4.98571
E151V	151	151	0.00263759	0.373805	-3.92461	-4.28687
E151W	151	151	0	0.373805	-4.02236	-4.99989
E151Y	151	151	0.00401146	0.373805	-3.8775	-4.02764
D152A	152	152	0.0110016	0.302266	-3.28181	-2.76622
D152C	152	152	0	0.302266	-3.64721	-4.51879
D152E	152	152	0.1513	0.302266	-1.24106	-0.175684
D152F	152	152	0	0.302266	-3.64721	-4.51879
D152G	152	152	0.251568	0.302266	-1.18941	0.337262
D152H	152	152	0.046481	0.302266	-2.51315	-1.36695
D152I	152	152	4.82483e-05	0.302266	-3.64491	-4.50251
D152K	152	152	0.0553816	0.302266	-2.30321	-1.19059
D152L	152	152	0.0133958	0.302266	-3.20903	-2.58545
D152M	152	152	0	0.302266	-3.64721	-4.51879
D152N	152	152	0.0571565	0.302266	-2.37282	-1.15879
D152P	152	152	0	0.302266	-3.64721	-4.51879
D152Q	152	152	0.0438438	0.302266	-2.53142	-1.42564
D152R	152	152	0.0580188	0.302266	-2.45848	-1.14369
D152S	152	152	0.130994	0.302266	-1.64025	-0.321222
D152T	152	152	0.000611899	0.302266	-3.62511	-4.32444
D152V	152	152	0.000136073	0.302266	-3.64211	-4.4733
D152W	152	152	0	0.302266	-3.64721	-4.51879
D152Y	152	152	0	0.302266	-3.64721	-4.51879
D153A	153	153	0	0.999396	-5.99338	-7.811
D153C	153	153	0	0.999396	-5.99338	-7.811
D153E	153	153	0	0.999396	-5.99338	-7.811
D153F	153	153	0	0.999396	-5.99338	-7.811
D153G	153	153	0	0.999396	-5.99338	-7.811
D153H	153	153	0	0.999396	-5.99338	-7.811
D153I	153	153	0	0.999396	-5.99338	-7.811
D153K	153	153	0	0.999396	-5.99338	-7.811
D153L	153	153	0	0.999396	-5.99338	-7.811
D153M	153	153	0	0.999396	-5.99338	-7.811
D153N	153	153	0	0.999396	-5.99338	-7.811
D153P	153	153	0	0.999396	-5.99338	-7.811
D153Q	153	153	0	0.999396	-5.99338	-7.811
D153R	153	153	0	0.999396	-5.99338	-7.811
D153S	153	153	4.81519e-05	0.999396	-5.99055	-7.77731
D153T	153	153	0.000128932	0.999396	-5.98727	-7.72101
D153V	153	153	0	0.999396	-5.99338	-7.811
D153W	153	153	0	0.999396	-5.99338	-7.811
D153Y	153	153	0	0.999396	-5.99338	-7.811
S154A	154	154	0	0.731989	-4.95374	-6.60213
S154C	154	154	2.86673e-05	0.731989	-4.95216	-6.58775
S154D	154	154	0	0.731989	-4.95374	-6.60213
S154E	154	154	0	0.731989	-4.95374	-6.60213
S154F	154	154	0	0.731989	-4.95374	-6.60213
S154G	154	154	0.000106444	0.731989	-4.94894	-6.54923
S154H	154	154	0	0.731989	-4.95374	-6.60213
S154I	154	154	0.00032335	0.731989	-4.93923	-6.44565
S154K	154	154	0.052477	0.731989	-3.5772	-2.67137
S154L	154	154	0	0.731989	-4.95374	-6.60213
S154M	154	154	0	0.731989	-4.95374	-6.60213
S154N	154	154	0.0214592	0.731989	-4.0741	-3.60761
S154P	154	154	0	0.731989	-4.95374	-6.60213
S154Q	154	154	0.000117661	0.731989	-4.94806	-6.54374
S154R	154	154	3.85931e-05	0.731989	-4.95158	-6.5828
S154T	154	154	0.204491	0.731989	-1.98369	-1.27399
S154V	154	154	0	0.731989	-4.95374	-6.60213
S154W	154	154	0	0.731989	-4.95374	-6.60213
S154Y	154	154	0	0.731989	-4.95374	-6.60213
N155A	155	155	0	0.74468	-5.11644	-6.66267
N155C	155	155	0	0.74468	-5.11644	-6.66267
N155D	155	155	0.0527873	0.74468	-3.61288	-2.74165
N155E	155	155	0.000246588	0.74468	-5.10523	-6.54312
N155F	155	155	0	0.74468	-5.11644	-6.66267
N155G	155	155	0	0.74468	-5.11644	-6.66267
N155H	155	155	0	0.74468	-5.11644	-6.66267
N155I	155	155	0	0.74468	-5.11644	-6.66267
N155K	155	155	0	0.74468	-5.11644	-6.66267
N155L	155	155	0	0.74468	-5.11644	-6.66267
N155M	155	155	0	0.74468	-5.11644	-6.66267
N155P	155	155	0	0.74468	-5.11644	-6.66267
N155Q	155	155	1.6538e-05	0.74468	-5.11556	-6.65455
N155R	155	155	3.85917e-05	0.74468	-5.11429	-6.64374
N155S	155	155	0.0635997	0.74468	-3.52794	-2.54841
N155T	155	155	0.105016	0.74468	-3.03745	-2.03149
N155V	155	155	0	0.74468	-5.11644	-6.66267
N155W	155	155	0	0.74468	-5.11644	-6.66267
N155Y	155	155	0	0.74468	-5.11644	-6.66267
S156A	156	156	0.133428	0.228881	-0.081405	0.0286035
S156C	156	156	1.42075e-05	0.228881	-2.57652	-4.0652
S156D	156	156	0.0602913	0.228881	-1.26421	-0.770346
S156E	156	156	0.227479	0.228881	-0.116385	0.56586
S156F	156	156	0.000474718	0.228881	-2.55903	-3.92827
S156G	156	156	3.85868e-05	0.228881	-2.57531	-4.05762
S156H	156	156	0.00260022	0.228881	-2.49296	-3.4306
S156I	156	156	0.00570053	0.228881	-2.35901	-2.94202
S156K	156	156	0.0554785	0.228881	-1.30372	-0.853691
S156L	156	156	0.00467146	0.228881	-2.41379	-3.08297
S156M	156	156	0	0.228881	-2.5772	-4.06963
S156N	156	156	0.0439539	0.228881	-1.40922	-1.08626
S156P	156	156	0.053302	0.228881	-1.37408	-0.893744
S156Q	156	156	0.0600831	0.228881	-1.26504	-0.773814
S156R	156	156	0.0669744	0.228881	-1.01852	-0.664889
S156T	156	156	0.121805	0.228881	-0.317406	-0.0631969
S156V	156	156	0.0240465	0.228881	-1.84381	-1.68009
S156W	156	156	0	0.228881	-2.5772	-4.06963
S156Y	156	156	0.00996528	0.228881	-2.2542	-2.4939
T157A	157	157	0.0797079	0.528685	-2.29333	-1.89829
T157C	157	157	1.65334e-05	0.528685	-4.38317	-5.89909
T157D	157	157	0.000263986	0.528685	-4.37126	-5.79997
T157E	157	157	0	0.528685	-4.384	-5.90591
T157F	157	157	0	0.528685	-4.384	-5.90591
T157G	157	157	0.000608987	0.528685	-4.35572	-5.67096
T157H	157	157	0	0.528685	-4.384	-5.90591
T157I	157	157	0.0264977	0.528685	-3.4985	-3.02471
T157K	157	157	0.0527728	0.528685	-2.96706	-2.31996
T157L	157	157	0.169796	0.528685	-1.94793	-1.12858
T157M	157	157	0.000901	0.528685	-4.34377	-5.56956
T157N	157	157	0	0.528685	-4.384	-5.90591
T157P	157	157	6.53726e-05	0.528685	-4.38066	-5.87907
T157Q	157	157	0	0.528685	-4.384	-5.90591
T157R	157	157	0.000691385	0.528685	-4.35393	-5.64165
T157S	157	157	0.00272282	0.528685	-4.25217	-5.05938
T157V	157	157	0.147078	0.528685	-2.13575	-1.27438
T157W	157	157	5.11978e-05	0.528685	-4.38129	-5.88486
T157Y	157	157	0	0.528685	-4.384	-5.90591
N158A	158	158	0.0524744	0.928957	-4.15033	-2.96108
N158C	158	158	0	0.928957	-5.62379	-7.33266
N158D	158	158	1.26527e-05	0.928957	-5.62304	-7.32498
N158E	158	158	0	0.928957	-5.62379	-7.33266
N158F	158	158	0	0.928957	-5.62379	-7.33266
N158G	158	158	2.865e-05	0.928957	-5.62212	-7.31527
N158H	158	158	3.39232e-05	0.928957	-5.62185	-7.31208
N158I	158	158	0	0.928957	-5.62379	-7.33266
N158K	158	158	0	0.928957	-5.62379	-7.33266
N158L	158	158	4.30849e-05	0.928957	-5.62127	-7.30653
N158M	158	158	0.000130203	0.928957	-5.61699	-7.25396
N158P	158	158	0	0.928957	-5.62379	-7.33266
N158Q	158	158	0.000155149	0.928957	-5.6158	-7.23897
N158R	158	158	1.65286e-05	0.928957	-5.62286	-7.32262
N158S	158	158	0.000129526	0.928957	-5.61599	-7.25436
N158T	158	158	0.000135322	0.928957	-5.61628	-7.25088
N158V	158	158	1.17669e-05	0.928957	-5.6231	-7.32551
N158W	158	158	0	0.928957	-5.62379	-7.33266
N158Y	158	158	0	0.928957	-5.62379	-7.33266
H159A	159	159	0.076767	0.272769	-1.03836	-0.255016
H159C	159	159	6.59734e-05	0.272769	-2.59671	-3.83749
H159D	159	159	0.000622975	0.272769	-2.57585	-3.66822
H159E	159	159	0.168993	0.272769	-0.21304	0.540838
H159F	159	159	0.000676157	0.272769	-2.56958	-3.65305
H159G	159	159	0.00208392	0.272769	-2.5253	-3.30311
H159I	159	159	0.0100483	0.272769	-2.26368	-2.2288
H159K	159	159	0.106999	0.272769	-0.765427	0.0798253
H159L	159	159	0.0430863	0.272769	-1.36886	-0.835359
H159M	159	159	0.00692431	0.272769	-2.35173	-2.54185
H159N	159	159	0.000127225	0.272769	-2.59496	-3.81791
H159P	159	159	0.000112111	0.272769	-2.59436	-3.82272
H159Q	159	159	0.150968	0.272769	-0.344677	0.42709
H159R	159	159	0	0.272769	-2.59983	-3.85885
H159S	159	159	0.215285	0.272769	0.299022	0.784889
H159T	159	159	0.0849544	0.272769	-0.950696	-0.15286
H159V	159	159	0.00623817	0.272769	-2.38067	-2.62413
H159W	159	159	0.00815975	0.272769	-2.32374	-2.40741
H159Y	159	159	0.0190318	0.272769	-1.96525	-1.63929
N160A	160	160	0.101229	0.166618	-1.32777	-0.285353
N160C	160	160	0.000152232	0.166618	-3.05939	-3.97865
N160D	160	160	0.010012	0.166618	-2.59291	-2.50453
N160E	160	160	0.00337483	0.166618	-2.87705	-3.27959
N160F	160	160	0.0328278	0.166618	-2.23134	-1.40585
N160G	160	160	0.0617947	0.166618	-1.77842	-0.77972
N160H	160	160	4.33821e-05	0.166618	-3.06236	-4.01017
N160I	160	160	0.196463	0.166618	-0.594123	0.3811
N160K	160	160	0.065793	0.166618	-1.71866	-0.717095
N160L	160	160	0.0431487	0.166618	-2.0547	-1.13684
N160M	160	160	0.0527541	0.166618	-1.92896	-0.937385
N160P	160	160	9.7688e-05	0.166618	-3.05998	-3.99436
N160Q	160	160	0.0527788	0.166618	-1.78968	-0.93692
N160R	160	160	0.0345168	0.166618	-2.12935	-1.35673
N160S	160	160	0.0150435	0.166618	-2.51219	-2.14666
N160T	160	160	0.0870209	0.166618	-1.44539	-0.437104
N160V	160	160	0.0313192	0.166618	-2.20428	-1.4518
N160W	160	160	0	0.166618	-3.06483	-4.02291
N160Y	160	160	0.0771494	0.166618	-1.49052	-0.557777
L161A	161	161	0.000198928	0.971571	-5.79443	-7.30506
L161C	161	161	0	0.971571	-5.80624	-7.42701
L161D	161	161	0	0.971571	-5.80624	-7.42701
L161E	161	161	0.000130718	0.971571	-5.79845	-7.34629
L161F	161	161	0.000106954	0.971571	-5.79985	-7.3608
L161G	161	161	1.63841e-05	0.971571	-5.80529	-7.41677
L161H	161	161	2.6749e-05	0.971571	-5.80462	-7.41031
L161I	161	161	1.24397e-05	0.971571	-5.80548	-7.41923
L161K	161	161	6.19282e-05	0.971571	-5.80245	-7.38849
L161M	161	161	0.00018066	0.971571	-5.79622	-7.31604
L161N	161	161	5.78271e-05	0.971571	-5.80261	-7.39103
L161P	161	161	0.0122917	0.971571	-5.27741	-4.58436
L161Q	161	161	0.000902163	0.971571	-5.74902	-6.91825
L161R	161	161	7.86692e-05	0.971571	-5.8012	-7.37817
L161S	161	161	0.000111011	0.971571	-5.7994	-7.35832
L161T	161	161	1.55985e-05	0.971571	-5.80532	-7.41726
L161V	161	161	1.2515e-05	0.971571	-5.80548	-7.41919
L161W	161	161	1.29505e-05	0.971571	-5.80546	-7.41891
L161Y	161	161	0.000128131	0.971571	-5.79847	-7.34787
E162A	162	162	0	0.982597	-5.92761	-7.53771
E162C	162	162	0	0.982597	-5.92761	-7.53771
E162D	162	162	0.00800293	0.982597	-5.57946	-5.09216
E162F	162	162	0	0.982597	-5.92761	-7.53771
E162G	162	162	0	0.982597	-5.92761	-7.53771
E162H	162	162	0	0.982597	-5.92761	-7.53771
E162I	162	162	0	0.982597	-5.92761	-7.53771
E162K	162	162	1.13044e-05	0.982597	-5.92691	-7.53041
E162L	162	162	0	0.982597	-5.92761	-7.53771
E162M	162	162	0.000125786	0.982597	-5.92151	-7.45733
E162N	162	162	0.000111387	0.982597	-5.92098	-7.46644
E162P	162	162	0	0.982597	-5.92761	-7.53771
E162Q	162	162	0	0.982597	-5.92761	-7.53771
E162R	162	162	0	0.982597	-5.92761	-7.53771
E162S	162	162	4.85711e-05	0.982597	-5.92442	-7.50645
E162T	162	162	0	0.982597	-5.92761	-7.53771
E162V	162	162	0.000268672	0.982597	-5.91009	-7.36833
E162W	162	162	0	0.982597	-5.92761	-7.53771
E162Y	162	162	0	0.982597	-5.92761	-7.53771
K163A	163	163	0	0.370047	-3.62471	-5.26291
K163C	163	163	0	0.370047	-3.62471	-5.26291
K163D	163	163	0.000521462	0.370047	-3.60318	-5.08461
K163E	163	163	0	0.370047	-3.62471	-5.26291
K163F	163	163	0.000104767	0.370047	-3.62041	-5.2256
K163G	163	163	0.00353378	0.370047	-3.49603	-4.34933
K163H	163	163	0.00558856	0.370047	-3.41965	-4.01678
K163I	163	163	0.0517164	0.370047	-2.48794	-1.90718
K163L	163	163	0	0.370047	-3.62471	-5.26291
K163M	163	163	0.0514405	0.370047	-2.37983	-1.9126
K163N	163	163	0.0768739	0.370047	-1.94719	-1.50546
K163P	163	163	1.24856e-05	0.370047	-3.62407	-5.25843
K163Q	163	163	0.17872	0.370047	-0.952846	-0.651129
K163R	163	163	0.0602259	0.370047	-1.7253	-1.75287
K163S	163	163	0.0787693	0.370047	-1.91438	-1.48076
K163T	163	163	0.151787	0.370047	-1.30638	-0.816307
K163V	163	163	0	0.370047	-3.62471	-5.26291
K163W	163	163	0	0.370047	-3.62471	-5.26291
K163Y	163	163	0	0.370047	-3.62471	-5.26291
V164A	164	164	0.051435	0.565339	-3.43893	-2.36545
V164C	164	164	0	0.565339	-4.67075	-6.04911
V164D	164	164	0	0.565339	-4.67075	-6.04911
V164E	164	164	0	0.565339	-4.67075	-6.04911
V164F	164	164	0.000512043	0.565339	-4.64639	-5.8344
V164G	164	164	0	0.565339	-4.67075	-6.04911
V164H	164	164	0	0.565339	-4.67075	-6.04911
V164I	164	164	0.211746	0.565339	-1.88149	-0.919393
V164K	164	164	0	0.565339	-4.67075	-6.04911
V164L	164	164	0.106409	0.565339	-2.33875	-1.61968
V164M	164	164	0.00086642	0.565339	-4.62982	-5.7005
V164N	164	164	0	0.565339	-4.67075	-6.04911
V164P	164	164	0	0.565339	-4.67075	-6.04911
V164Q	164	164	0	0.565339	-4.67075	-6.04911
V164R	164	164	0	0.565339	-4.67075	-6.04911
V164S	164	164	2.49563e-05	0.565339	-4.66927	-6.03807
V164T	164	164	0.103049	0.565339	-2.70297	-1.65247
V164W	164	164	0	0.565339	-4.67075	-6.04911
V164Y	164	164	0	0.565339	-4.67075	-6.04911
E165A	165	165	0.000127558	0.999479	-6.03586	-7.72388
E165C	165	165	0	0.999479	-6.04443	-7.81294
E165D	165	165	0	0.999479	-6.04443	-7.81294
E165F	165	165	0	0.999479	-6.04443	-7.81294
E165G	165	165	0	0.999479	-6.04443	-7.81294
E165H	165	165	0	0.999479	-6.04443	-7.81294
E165I	165	165	0	0.999479	-6.04443	-7.81294
E165K	165	165	0	0.999479	-6.04443	-7.81294
E165L	165	165	2.49576e-05	0.999479	-6.04278	-7.79546
E165M	165	165	0	0.999479	-6.04443	-7.81294
E165N	165	165	0	0.999479	-6.04443	-7.81294
E165P	165	165	0	0.999479	-6.04443	-7.81294
E165Q	165	165	0	0.999479	-6.04443	-7.81294
E165R	165	165	0	0.999479	-6.04443	-7.81294
E165S	165	165	0	0.999479	-6.04443	-7.81294
E165T	165	165	0	0.999479	-6.04443	-7.81294
E165V	165	165	0	0.999479	-6.04443	-7.81294
E165W	165	165	0	0.999479	-6.04443	-7.81294
E165Y	165	165	0	0.999479	-6.04443	-7.81294
Y166A	166	166	0	0.874351	-5.5301	-6.91858
Y166C	166	166	0.000112309	0.874351	-5.52387	-6.86074
Y166D	166	166	0	0.874351	-5.5301	-6.91858
Y166E	166	166	0	0.874351	-5.5301	-6.91858
Y166F	166	166	1.16718e-05	0.874351	-5.5292	-6.9125
Y166G	166	166	0	0.874351	-5.5301	-6.91858
Y166H	166	166	0.00083608	0.874351	-5.48986	-6.52382
Y166I	166	166	0.00401135	0.874351	-5.34952	-5.55329
Y166K	166	166	0	0.874351	-5.5301	-6.91858
Y166L	166	166	0.000109909	0.874351	-5.52446	-6.86196
Y166M	166	166	0	0.874351	-5.5301	-6.91858
Y166N	166	166	0.00165669	0.874351	-5.45468	-6.20657
Y166P	166	166	0	0.874351	-5.5301	-6.91858
Y166Q	166	166	0.000160743	0.874351	-5.52303	-6.83628
Y166R	166	166	0.00127761	0.874351	-5.47407	-6.34564
Y166S	166	166	0.00104836	0.874351	-5.4809	-6.43581
Y166T	166	166	0.0514376	0.874351	-4.104	-2.93661
Y166V	166	166	5.01332e-05	0.874351	-5.5269	-6.89257
Y166W	166	166	0.0225877	0.874351	-4.75308	-3.80202
A167C	167	167	0	0.495117	-1.46682	-2.82611
A167D	167	167	0	0.495117	-1.46682	-2.82611
A167E	167	167	0	0.495117	-1.46682	-2.82611
A167F	167	167	0.0132985	0.495117	-0.917249	-0.647692
A167G	167	167	0.0514442	0.495117	-0.136523	0.723229
A167H	167	167	0	0.495117	-1.46682	-2.82611
A167I	167	167	0.336932	0.495117	1.76705	2.63365
A167K	167	167	0	0.495117	-1.46682	-2.82611
A167L	167	167	0.206375	0.495117	1.53636	2.13808
A167M	167	167	0	0.495117	-1.46682	-2.82611
A167N	167	167	0	0.495117	-1.46682	-2.82611
A167P	167	167	5.01287e-05	0.495117	-1.46391	-2.80558
A167Q	167	167	0	0.495117	-1.46682	-2.82611
A167R	167	167	0	0.495117	-1.46682	-2.82611
A167S	167	167	0	0.495117	-1.46682	-2.82611
A167T	167	167	0	0.495117	-1.46682	-2.82611
A167V	167	167	0.315118	0.495117	1.85705	2.56608
A167W	167	167	0	0.495117	-1.46682	-2.82611
A167Y	167	167	0.051433	0.495117	-0.216464	0.723007
F168A	168	168	0	0.999716	-6.04764	-7.81892
F168C	168	168	0	0.999716	-6.04764	-7.81892
F168D	168	168	0	0.999716	-6.04764	-7.81892
F168E	168	168	0	0.999716	-6.04764	-7.81892
F168G	168	168	0	0.999716	-6.04764	-7.81892
F168H	168	168	0	0.999716	-6.04764	-7.81892
F168I	168	168	5.16093e-05	0.999716	-6.04421	-7.7825
F168K	168	168	0	0.999716	-6.04764	-7.81892
F168L	168	168	0	0.999716	-6.04764	-7.81892
F168M	168	168	0	0.999716	-6.04764	-7.81892
F168N	168	168	0	0.999716	-6.04764	-7.81892
F168P	168	168	0	0.999716	-6.04764	-7.81892
F168Q	168	168	0	0.999716	-6.04764	-7.81892
F168R	168	168	0	0.999716	-6.04764	-7.81892
F168S	168	168	2.49554e-05	0.999716	-6.04599	-7.8013
F168T	168	168	0	0.999716	-6.04764	-7.81892
F168V	168	168	0	0.999716	-6.04764	-7.81892
F168W	168	168	0	0.999716	-6.04764	-7.81892
F168Y	168	168	0	0.999716	-6.04764	-7.81892
L169A	169	169	0	0.815349	-5.2922	-6.82617
L169C	169	169	0	0.815349	-5.2922	-6.82617
L169D	169	169	0	0.815349	-5.2922	-6.82617
L169E	169	169	0	0.815349	-5.2922	-6.82617
L169F	169	169	6.328e-05	0.815349	-5.28808	-6.79376
L169G	169	169	0	0.815349	-5.2922	-6.82617
L169H	169	169	0	0.815349	-5.2922	-6.82617
L169I	169	169	0.0542437	0.815349	-3.70396	-2.81578
L169K	169	169	0	0.815349	-5.2922	-6.82617
L169M	169	169	0.0262419	0.815349	-4.4231	-3.57685
L169N	169	169	0	0.815349	-5.2922	-6.82617
L169P	169	169	0	0.815349	-5.2922	-6.82617
L169Q	169	169	2.49554e-05	0.815349	-5.29064	-6.81337
L169R	169	169	0	0.815349	-5.2922	-6.82617
L169S	169	169	7.74181e-05	0.815349	-5.28723	-6.78655
L169T	169	169	0	0.815349	-5.2922	-6.82617
L169V	169	169	0.0595793	0.815349	-3.70959	-2.71823
L169W	169	169	0	0.815349	-5.2922	-6.82617
L169Y	169	169	0	0.815349	-5.2922	-6.82617
I170A	170	170	0.237235	0.507962	-0.718901	0.631735
I170C	170	170	0.051433	0.507962	-2.11696	-0.925032
I170D	170	170	0	0.507962	-3.43434	-4.48989
I170E	170	170	0	0.507962	-3.43434	-4.48989
I170F	170	170	0.0560212	0.507962	-1.97375	-0.837543
I170G	170	170	0.0655159	0.507962	-1.76034	-0.677341
I170H	170	170	0	0.507962	-3.43434	-4.48989
I170K	170	170	0	0.507962	-3.43434	-4.48989
I170L	170	170	0.00272064	0.507962	-3.32733	-3.64147
I170M	170	170	9.40275e-05	0.507962	-3.43005	-4.45142
I170N	170	170	0	0.507962	-3.43434	-4.48989
I170P	170	170	0	0.507962	-3.43434	-4.48989
I170Q	170	170	0	0.507962	-3.43434	-4.48989
I170R	170	170	0	0.507962	-3.43434	-4.48989
I170S	170	170	0.000101738	0.507962	-3.42843	-4.4483
I170T	170	170	0.000304625	0.507962	-3.42052	-4.36768
I170V	170	170	0.459304	0.507962	-0.0265878	1.29874
I170W	170	170	0	0.507962	-3.43434	-4.48989
I170Y	170	170	0	0.507962	-3.43434	-4.48989
I171A	171	171	0	0.856806	-5.26692	-6.95439
I171C	171	171	2.29757e-05	0.856806	-5.26536	-6.94205
I171D	171	171	0	0.856806	-5.26692	-6.95439
I171E	171	171	0	0.856806	-5.26692	-6.95439
I171F	171	171	0.00602724	0.856806	-4.97085	-5.16556
I171G	171	171	0	0.856806	-5.26692	-6.95439
I171H	171	171	0	0.856806	-5.26692	-6.95439
I171K	171	171	0	0.856806	-5.26692	-6.95439
I171L	171	171	0.0323374	0.856806	-4.24138	-3.39979
I171M	171	171	0	0.856806	-5.26692	-6.95439
I171N	171	171	0	0.856806	-5.26692	-6.95439
I171P	171	171	0	0.856806	-5.26692	-6.95439
I171Q	171	171	0	0.856806	-5.26692	-6.95439
I171R	171	171	0	0.856806	-5.26692	-6.95439
I171S	171	171	5.01363e-05	0.856806	-5.26377	-6.92752
I171T	171	171	0	0.856806	-5.26692	-6.95439
I171V	171	171	0.069205	0.856806	-3.22992	-2.60271
I171W	171	171	0	0.856806	-5.26692	-6.95439
I171Y	171	171	0	0.856806	-5.26692	-6.95439
F172A	172	172	0	0.999062	-6.04214	-7.8037
F172C	172	172	1.16725e-05	0.999062	-6.04122	-7.79553
F172D	172	172	0	0.999062	-6.04214	-7.8037
F172E	172	172	0	0.999062	-6.04214	-7.8037
F172G	172	172	7.743e-05	0.999062	-6.03688	-7.74961
F172H	172	172	0	0.999062	-6.04214	-7.8037
F172I	172	172	0	0.999062	-6.04214	-7.8037
F172K	172	172	0	0.999062	-6.04214	-7.8037
F172L	172	172	6.29203e-05	0.999062	-6.03801	-7.75972
F172M	172	172	0	0.999062	-6.04214	-7.8037
F172N	172	172	0	0.999062	-6.04214	-7.8037
F172P	172	172	0	0.999062	-6.04214	-7.8037
F172Q	172	172	0	0.999062	-6.04214	-7.8037
F172R	172	172	0	0.999062	-6.04214	-7.8037
F172S	172	172	0	0.999062	-6.04214	-7.8037
F172T	172	172	0	0.999062	-6.04214	-7.8037
F172V	172	172	0	0.999062	-6.04214	-7.8037
F172W	172	172	0	0.999062	-6.04214	-7.8037
F172Y	172	172	0.000117813	0.999062	-6.03542	-7.72149
T173A	173	173	0.0610212	0.731187	-3.34133	-2.61317
T173C	173	173	0.0514408	0.731187	-3.68055	-2.78903
T173D	173	173	0	0.731187	-4.98488	-6.48882
T173E	173	173	0	0.731187	-4.98488	-6.48882
[truncated: 31,631 more rows]
