# Supplementary material for: Pathogenicity of de novo CACNA1D Ca2+ channel variants predicted from sequence co-variation
Source: Eur J Hum Genet. 2024 Mar 29;32(9):1065–73. doi: 10.1038/s41431-024-01594-y (PMC11369236; doi:10.1038/s41431-024-01594-y)
Supplement: Supplementary file 9 — Predictions for VSD III by different models [file 41431_2024_1594_MOESM9_ESM.xlsx]

## Sheet: prediction_vsdIII
mutant_Q1668	wild_type	mutant	position_Q1668	position_EU363339	position_NM_000720	4_Cav1.3_score	3_L-type_score	2_HVA_score	1_VGCC_score
H886A	H	A	886	886	906	-4.52406	-2.59683	-1.29046	-0.954851
H886C	H	C	886	886	906	-4.52406	-2.66745	-1.32168	-0.960428
H886D	H	D	886	886	906	-4.52406	-1.50433	-1.31805	-0.959644
H886E	H	E	886	886	906	-4.52406	-2.664	-1.31848	-0.95823
H886F	H	F	886	886	906	-4.52406	-2.66745	-1.32168	-0.960428
H886G	H	G	886	886	906	-4.52406	-2.61457	-1.30001	-0.952818
H886I	H	I	886	886	906	-4.52406	-2.54426	-1.32028	-0.959168
H886K	H	K	886	886	906	-3.39422	-0.964973	0.417993	-0.084464
H886L	H	L	886	886	906	-4.52406	-2.66745	-1.32168	-0.959865
H886M	H	M	886	886	906	-4.52406	-2.66745	-1.32168	-0.960159
H886N	H	N	886	886	906	-1.8653	0.0726253	1.07075	-0.429128
H886P	H	P	886	886	906	-3.13634	-1.1053	0.101444	-0.92222
H886Q	H	Q	886	886	906	-2.50584	-2.2703	-1.08731	-0.760343
H886R	H	R	886	886	906	-3.60585	-0.935757	0.920896	-0.0302164
H886S	H	S	886	886	906	-2.78997	0.201081	0.687686	-0.726431
H886T	H	T	886	886	906	-4.52406	-0.540687	-0.148819	-0.210689
H886V	H	V	886	886	906	-4.52406	-2.66745	-1.32168	-0.959691
H886W	H	W	886	886	906	-4.52406	-2.66668	-1.32124	-0.959777
H886Y	H	Y	886	886	906	-4.52406	-2.66667	-1.32111	-0.959863
I887A	I	A	887	887	907	-5.14795	-2.20703	-3.22742	-2.09231
I887C	I	C	887	887	907	-5.18027	-3.34974	-3.27026	-2.10672
I887D	I	D	887	887	907	-5.18027	-3.34974	-3.27026	-2.10694
I887E	I	E	887	887	907	-5.18027	-3.34974	-3.27026	-2.10672
I887F	I	F	887	887	907	-5.18027	-3.33937	-2.5136	-2.08831
I887G	I	G	887	887	907	-5.18027	-3.34974	-3.27026	-2.10694
I887H	I	H	887	887	907	-3.81397	-2.11918	-3.21416	-2.0926
I887K	I	K	887	887	907	-5.18027	-3.34473	-3.26863	-2.10588
I887L	I	L	887	887	907	-5.18027	-2.45314	-2.84159	-1.89573
I887M	I	M	887	887	907	-5.18027	-3.34373	-3.26896	-1.423
I887N	I	N	887	887	907	-5.18027	-2.68314	-3.06995	-2.07432
I887P	I	P	887	887	907	-5.18027	-3.22906	-3.22512	-2.09582
I887Q	I	Q	887	887	907	-5.18027	-3.34895	-3.26968	-2.10659
I887R	I	R	887	887	907	-5.18027	-3.34896	-3.26981	-2.10615
I887S	I	S	887	887	907	-5.18027	-2.64359	-3.1374	-2.07036
I887T	I	T	887	887	907	-5.18027	-2.32783	-2.98139	-2.0372
I887V	I	V	887	887	907	-4.84542	-1.67806	-2.39082	-2.0081
I887W	I	W	887	887	907	-3.76301	-0.99366	-2.29763	-1.9482
I887Y	I	Y	887	887	907	-2.44726	-0.29616	-0.0591763	-1.11431
F888A	F	A	888	888	908	-5.72298	-5.72742	-5.43847	-3.51596
F888C	F	C	888	888	908	-5.72298	-5.72742	-5.43847	-3.51601
F888D	F	D	888	888	908	-5.72298	-5.72742	-5.43847	-3.51618
F888E	F	E	888	888	908	-5.72298	-5.72742	-5.43847	-3.51618
F888G	F	G	888	888	908	-5.72298	-5.72742	-5.43847	-3.51618
F888H	F	H	888	888	908	-5.72298	-5.72742	-5.43847	-3.51618
F888I	F	I	888	888	908	-5.72298	-5.72742	-5.43675	-3.51563
F888K	F	K	888	888	908	-5.72298	-5.72742	-5.43847	-3.51618
F888L	F	L	888	888	908	-5.72298	-5.72742	-5.43847	-3.51568
F888M	F	M	888	888	908	-5.72298	-5.72742	-5.43847	-3.51618
F888N	F	N	888	888	908	-5.72298	-5.72742	-5.43847	-3.51618
F888P	F	P	888	888	908	-5.72298	-5.72649	-5.43785	-3.51583
F888Q	F	Q	888	888	908	-5.72298	-5.72742	-5.43847	-3.51618
F888R	F	R	888	888	908	-5.72298	-5.72742	-5.43847	-3.51618
F888S	F	S	888	888	908	-5.72298	-5.72742	-5.43847	-3.51618
F888T	F	T	888	888	908	-4.32318	-5.72742	-5.42861	-3.5153
F888V	F	V	888	888	908	-5.72298	-5.7221	-5.43615	-3.51543
F888W	F	W	888	888	908	-5.72298	-4.16654	-5.29905	-3.51487
F888Y	F	Y	888	888	908	-5.72298	-5.72742	-5.43693	-3.51547
T889A	T	A	889	889	909	-5.2494	-2.92374	-3.16431	-2.35789
T889C	T	C	889	889	909	-5.2494	-4.23471	-3.18338	-2.35688
T889D	T	D	889	889	909	-4.28006	-4.25759	-1.11241	-1.38525
T889E	T	E	889	889	909	-4.3661	-4.25759	-1.2001	-1.49406
T889F	T	F	889	889	909	-5.2494	-4.25759	-3.18644	-2.35863
T889G	T	G	889	889	909	-5.2494	-1.25318	-1.96179	-2.27268
T889H	T	H	889	889	909	-5.2494	-4.25759	-3.18644	-2.35863
T889I	T	I	889	889	909	-5.2494	-4.25759	-2.82294	-2.35834
T889K	T	K	889	889	909	-5.2494	-3.77271	-3.12093	-2.34957
T889L	T	L	889	889	909	-5.2494	-4.25695	-3.18598	-2.35776
T889M	T	M	889	889	909	-5.2494	-4.25759	-3.18644	-2.35863
T889N	T	N	889	889	909	-3.29214	-2.13816	-2.34559	-2.35446
T889P	T	P	889	889	909	-5.2494	-4.25759	-3.18644	-2.35863
T889Q	T	Q	889	889	909	-5.2494	-4.25759	-3.18644	-2.35849
T889R	T	R	889	889	909	-5.2494	-3.94497	-3.15911	-2.3558
T889S	T	S	889	889	909	-3.45915	-2.03207	-1.27715	-2.33715
T889V	T	V	889	889	909	-3.54335	-3.07083	-2.48955	-2.35724
T889W	T	W	889	889	909	-5.2494	-4.25759	-3.18644	-2.3584
T889Y	T	Y	889	889	909	-5.2494	-4.25759	-3.18644	-2.35863
N890A	N	A	890	890	910	-5.82201	-5.55783	-4.46072	-2.45913
N890C	N	C	890	890	910	-5.82201	-5.55783	-4.49249	-2.46307
N890D	N	D	890	890	910	-5.82201	-5.55783	-4.49249	-2.46234
N890E	N	E	890	890	910	-5.82201	-5.55783	-4.49249	-2.46307
N890F	N	F	890	890	910	-5.82201	-5.55712	-2.91168	-2.35061
N890G	N	G	890	890	910	-5.82201	-5.55783	-4.49249	-2.46291
N890H	N	H	890	890	910	-4.79012	-4.99177	-4.04069	-1.72739
N890I	N	I	890	890	910	-5.82201	-5.55783	-4.48781	-2.45417
N890K	N	K	890	890	910	-5.82201	-5.55783	-4.49249	-2.46307
N890L	N	L	890	890	910	-5.82201	-5.55783	-3.41505	-2.45004
N890M	N	M	890	890	910	-5.82201	-5.55783	-3.09372	-1.64242
N890P	N	P	890	890	910	-5.82201	-5.55783	-3.77913	-2.46187
N890Q	N	Q	890	890	910	-5.82201	-5.55783	-4.49249	-2.46284
N890R	N	R	890	890	910	-5.82201	-5.55783	-4.49249	-2.46081
N890S	N	S	890	890	910	-5.78809	-5.38795	-3.72676	-2.45133
N890T	N	T	890	890	910	-5.82201	-5.55783	-3.01999	-2.4544
N890V	N	V	890	890	910	-5.82201	-5.55783	-4.42164	-2.45561
N890W	N	W	890	890	910	-5.82201	-5.55783	-3.73424	-2.44889
N890Y	N	Y	890	890	910	-5.82201	-4.04447	-4.47874	-2.29841
L891A	L	A	891	891	911	-5.10578	-2.06027	-2.85269	-2.19887
L891C	L	C	891	891	911	-5.10578	-3.71827	-2.6878	-1.80684
L891D	L	D	891	891	911	-5.10578	-3.71828	-3.54996	-2.21127
L891E	L	E	891	891	911	-5.10578	-3.71906	-3.5504	-2.21158
L891F	L	F	891	891	911	-2.75854	-1.25642	-1.36722	-1.95071
L891G	L	G	891	891	911	-3.18811	-1.94276	-2.71708	-2.19067
L891H	L	H	891	891	911	-5.10578	-3.71906	-3.5504	-2.21158
L891I	L	I	891	891	911	-4.11072	-1.00013	-2.95914	-1.88255
L891K	L	K	891	891	911	-5.10578	-3.71906	-3.5504	-2.21158
L891M	L	M	891	891	911	-5.10578	-3.50495	-3.29472	-2.20042
L891N	L	N	891	891	911	-5.10578	-3.71906	-3.5504	-2.21158
L891P	L	P	891	891	911	-5.10578	-3.71906	-3.5504	-2.21158
L891Q	L	Q	891	891	911	-5.10578	-3.71906	-3.5504	-2.21158
L891R	L	R	891	891	911	-5.10578	-3.71906	-3.5504	-2.21158
L891S	L	S	891	891	911	-5.10578	-2.47021	-2.88654	-2.10249
L891T	L	T	891	891	911	-3.82737	-2.49893	-2.00866	-2.14731
L891V	L	V	891	891	911	-3.88446	-1.68043	-1.68863	-1.20479
L891W	L	W	891	891	911	-5.10578	-3.71906	-3.5504	-2.21158
L891Y	L	Y	891	891	911	-5.10578	-3.71906	-3.5504	-2.21158
I892A	I	A	892	892	912	-5.53001	-5.38969	-4.73683	-3.07652
I892C	I	C	892	892	912	-5.53001	-5.38969	-4.73683	-3.07722
I892D	I	D	892	892	912	-5.53001	-5.38969	-4.73683	-3.07722
I892E	I	E	892	892	912	-5.53001	-5.38969	-4.73683	-3.07722
I892F	I	F	892	892	912	-5.53001	-5.38969	-4.73683	-3.07722
I892G	I	G	892	892	912	-5.53001	-5.38969	-4.73683	-3.07722
I892H	I	H	892	892	912	-5.53001	-5.38969	-4.73683	-3.07722
I892K	I	K	892	892	912	-5.53001	-5.38969	-4.73683	-3.07722
I892L	I	L	892	892	912	-5.53001	-5.36264	-4.72969	-3.07563
I892M	I	M	892	892	912	-4.08646	-5.38969	-4.73683	-3.07336
I892N	I	N	892	892	912	-5.53001	-5.38969	-4.73683	-3.07722
I892P	I	P	892	892	912	-5.53001	-5.38899	-4.73634	-3.07687
I892Q	I	Q	892	892	912	-5.53001	-5.38969	-4.73683	-3.07722
I892R	I	R	892	892	912	-5.53001	-5.38969	-4.73683	-3.07722
I892S	I	S	892	892	912	-5.53001	-5.3888	-4.73636	-3.07543
I892T	I	T	892	892	912	-5.34729	-5.36639	-4.71664	-3.06347
I892V	I	V	892	892	912	-3.23297	-1.74265	-2.00846	-2.1857
I892W	I	W	892	892	912	-5.53001	-5.38969	-4.73683	-3.07722
I892Y	I	Y	892	892	912	-5.53001	-5.38969	-4.73683	-3.07722
L893A	L	A	893	893	913	-5.63806	-5.57714	-4.60915	-3.45751
L893C	L	C	893	893	913	-5.63806	-5.57714	-4.60915	-3.45775
L893D	L	D	893	893	913	-5.63806	-5.57714	-4.60915	-3.45754
L893E	L	E	893	893	913	-5.63806	-5.57714	-4.60915	-3.45775
L893F	L	F	893	893	913	-4.04188	-3.86212	-3.70063	-3.45564
L893G	L	G	893	893	913	-5.63806	-5.57714	-4.60915	-3.45775
L893H	L	H	893	893	913	-5.63806	-5.57714	-4.60915	-3.45775
L893I	L	I	893	893	913	-5.63806	-5.57714	-3.78467	-3.45577
L893K	L	K	893	893	913	-5.63806	-5.57714	-4.60915	-3.45775
L893M	L	M	893	893	913	-5.63806	-5.57714	-2.0344	-3.34342
L893N	L	N	893	893	913	-5.63806	-5.57714	-4.60915	-3.45753
L893P	L	P	893	893	913	-5.63806	-5.57714	-4.60915	-3.45775
L893Q	L	Q	893	893	913	-5.63806	-5.57714	-4.60915	-3.45751
L893R	L	R	893	893	913	-5.63806	-5.57714	-4.60915	-3.45775
L893S	L	S	893	893	913	-5.63806	-5.57714	-4.60915	-3.45775
L893T	L	T	893	893	913	-5.63806	-5.57714	-4.60915	-3.4575
L893V	L	V	893	893	913	-5.63806	-5.57642	-4.60866	-3.45739
L893W	L	W	893	893	913	-5.63806	-5.57714	-4.60915	-3.45775
L893Y	L	Y	893	893	913	-5.63806	-5.57714	-4.60915	-3.45775
V894A	V	A	894	894	914	-2.12866	-1.17458	-1.51386	-1.73461
V894C	V	C	894	894	914	-4.73366	-3.36608	-3.29496	-1.88314
V894D	V	D	894	894	914	-4.73366	-4.0236	-3.46309	-1.91512
V894E	V	E	894	894	914	-4.73366	-4.0236	-3.46309	-1.91512
V894F	V	F	894	894	914	-3.02537	-2.45666	-1.18412	-0.716342
V894G	V	G	894	894	914	-4.73366	-2.67166	-3.41456	-1.90228
V894H	V	H	894	894	914	-4.73366	-4.0236	-3.46309	-1.91512
V894I	V	I	894	894	914	-2.82258	-2.49569	-1.60661	-1.61401
V894K	V	K	894	894	914	-4.73366	-4.0236	-3.46309	-1.91512
V894L	V	L	894	894	914	-3.30034	-1.66618	-1.50523	-1.39667
V894M	V	M	894	894	914	-4.73366	-3.96656	-3.27324	-1.69579
V894N	V	N	894	894	914	-4.73366	-4.0236	-3.46309	-1.91512
V894P	V	P	894	894	914	-4.73366	-4.0236	-3.46309	-1.91512
V894Q	V	Q	894	894	914	-4.73366	-4.0236	-3.46309	-1.91512
V894R	V	R	894	894	914	-4.73366	-4.02279	-3.46251	-1.91512
V894S	V	S	894	894	914	-4.73366	-4.0228	-3.42171	-1.87552
V894T	V	T	894	894	914	-4.73366	-3.78347	-3.06161	-1.90083
V894W	V	W	894	894	914	-4.73366	-4.0236	-3.46309	-1.91512
V894Y	V	Y	894	894	914	-4.73366	-4.0236	-3.46309	-1.91512
F895A	F	A	895	895	915	-4.93908	-4.32845	-2.05615	-2.59445
F895C	F	C	895	895	915	-2.70969	-0.462156	-1.02772	-2.46582
F895D	F	D	895	895	915	-4.93908	-4.32845	-2.94672	-2.59596
F895E	F	E	895	895	915	-4.93908	-4.32845	-2.94672	-2.59596
F895G	F	G	895	895	915	-4.93908	-4.32845	-2.94672	-2.59596
F895H	F	H	895	895	915	-4.93908	-4.32845	-2.94672	-2.59596
F895I	F	I	895	895	915	-3.96604	-4.32845	-2.03729	-2.02412
F895K	F	K	895	895	915	-4.93908	-4.32845	-2.94672	-2.59596
F895L	F	L	895	895	915	-2.85423	-1.68787	-0.481612	-2.58507
F895M	F	M	895	895	915	-3.05869	-4.32556	-2.58697	-2.59271
F895N	F	N	895	895	915	-4.93908	-4.32845	-2.94672	-2.59574
F895P	F	P	895	895	915	-4.93908	-4.32845	-2.94672	-2.59596
F895Q	F	Q	895	895	915	-4.93908	-4.32845	-2.94672	-2.59596
F895R	F	R	895	895	915	-4.93908	-4.32845	-2.94672	-2.59576
F895S	F	S	895	895	915	-4.93908	-4.31481	-2.94371	-2.59514
F895T	F	T	895	895	915	-4.93908	-4.32845	-2.92352	-2.58044
F895V	F	V	895	895	915	-4.93908	-4.32845	-0.674895	-1.6564
F895W	F	W	895	895	915	-4.93908	-4.32845	-2.94672	-2.5955
F895Y	F	Y	895	895	915	-4.93908	-4.32845	-2.94672	-2.59596
I896A	I	A	896	896	916	-5.87799	-6.13246	-5.49563	-3.51708
I896C	I	C	896	896	916	-5.87799	-6.13246	-5.49508	-3.51706
I896D	I	D	896	896	916	-5.87799	-6.13246	-5.49563	-3.51732
I896E	I	E	896	896	916	-5.87799	-6.13246	-5.49563	-3.51732
I896F	I	F	896	896	916	-5.87799	-6.12682	-5.49412	-3.51709
I896G	I	G	896	896	916	-5.87799	-6.13246	-5.49563	-3.51711
I896H	I	H	896	896	916	-5.87799	-6.13246	-5.49563	-3.51732
I896K	I	K	896	896	916	-5.87799	-6.13246	-5.49563	-3.51732
I896L	I	L	896	896	916	-5.87799	-6.13246	-5.49563	-3.51732
I896M	I	M	896	896	916	-5.87799	-6.13246	-5.49563	-3.51667
I896N	I	N	896	896	916	-5.87799	-6.13246	-5.49563	-3.51732
I896P	I	P	896	896	916	-5.87799	-6.13173	-5.49512	-3.51696
I896Q	I	Q	896	896	916	-5.87799	-6.13246	-5.49563	-3.51732
I896R	I	R	896	896	916	-5.87799	-6.13246	-5.49563	-3.51732
I896S	I	S	896	896	916	-5.87799	-6.13153	-5.49514	-3.51701
I896T	I	T	896	896	916	-5.87799	-6.13246	-5.49563	-3.51658
I896V	I	V	896	896	916	-5.87799	-6.13246	-5.49563	-3.51634
I896W	I	W	896	896	916	-5.87799	-6.13246	-5.49563	-3.51732
I896Y	I	Y	896	896	916	-5.87799	-6.13246	-5.49563	-3.51732
M897A	M	A	897	897	917	-4.64846	-3.81079	-1.3943	-0.402979
M897C	M	C	897	897	917	-4.64846	-3.81079	-0.925086	-1.11541
M897D	M	D	897	897	917	-4.64846	-3.81079	-2.76557	-1.13881
M897E	M	E	897	897	917	-4.64846	-3.81079	-2.76557	-1.13881
M897F	M	F	897	897	917	-4.64846	-3.81079	-2.02778	-0.287611
M897G	M	G	897	897	917	-4.64846	-3.81079	-2.10406	-1.1118
M897H	M	H	897	897	917	-4.64846	-3.81079	-2.76557	-1.13881
M897I	M	I	897	897	917	-1.43619	-0.942126	-1.63072	-1.01802
M897K	M	K	897	897	917	-4.64846	-3.81079	-2.76557	-1.13881
M897L	M	L	897	897	917	-1.84262	0.484319	0.365346	0.238731
M897N	M	N	897	897	917	-4.64846	-3.81079	-2.76557	-1.13881
M897P	M	P	897	897	917	-4.64846	-3.81079	-2.76557	-1.13881
M897Q	M	Q	897	897	917	-4.64846	-3.81079	-2.76557	-1.13881
M897R	M	R	897	897	917	-4.64846	-3.81079	-2.76557	-1.13881
M897S	M	S	897	897	917	-4.64846	-3.81079	-1.98104	-1.07024
M897T	M	T	897	897	917	-4.64846	-3.81079	-2.44684	-1.03047
M897V	M	V	897	897	917	-3.74172	-3.79813	-1.7573	-1.07268
M897W	M	W	897	897	917	-4.64846	-3.81079	-2.76557	-1.13881
M897Y	M	Y	897	897	917	-4.64846	-3.81079	-2.76557	-1.138
L898A	L	A	898	898	918	-5.51123	-3.83262	-2.31004	-2.87431
L898C	L	C	898	898	918	-5.51123	-4.54846	-2.85899	-3.1149
L898D	L	D	898	898	918	-5.51123	-4.54912	-3.82166	-3.11673
L898E	L	E	898	898	918	-5.51123	-4.54912	-3.82166	-3.11648
L898F	L	F	898	898	918	-5.51123	-3.30712	-3.56092	-3.07017
L898G	L	G	898	898	918	-5.51123	-4.54912	-2.72851	-3.1165
L898H	L	H	898	898	918	-5.51123	-4.54912	-3.82166	-3.11673
L898I	L	I	898	898	918	-4.20188	-1.32592	-1.84334	-3.06732
L898K	L	K	898	898	918	-5.51123	-4.54912	-3.82166	-3.11673
L898M	L	M	898	898	918	-5.51123	-4.54403	-2.89518	-2.73348
L898N	L	N	898	898	918	-5.51123	-4.54912	-3.82166	-3.11673
L898P	L	P	898	898	918	-5.51123	-4.54912	-3.82166	-3.11673
L898Q	L	Q	898	898	918	-5.51123	-4.54912	-3.82166	-3.11652
L898R	L	R	898	898	918	-5.51123	-4.54912	-3.82166	-3.11673
L898S	L	S	898	898	918	-5.51123	-4.54828	-3.80983	-3.06875
L898T	L	T	898	898	918	-5.51123	-4.54912	-3.82166	-3.11633
L898V	L	V	898	898	918	-3.24311	-1.6607	-1.98061	-3.07907
L898W	L	W	898	898	918	-5.51123	-4.54912	-3.82166	-3.11673
L898Y	L	Y	898	898	918	-5.51123	-4.54912	-3.82166	-3.11673
S899A	S	A	899	899	919	-5.87799	-6.13464	-5.49584	-3.0744
S899C	S	C	899	899	919	-5.87799	-6.13464	-5.49584	-3.08861
S899D	S	D	899	899	919	-5.87799	-6.13464	-5.49584	-3.08861
S899E	S	E	899	899	919	-5.87799	-6.13464	-5.49584	-3.08861
S899F	S	F	899	899	919	-5.87799	-6.13464	-5.49584	-3.08861
S899G	S	G	899	899	919	-5.87799	-6.13464	-5.49421	-3.08817
S899H	S	H	899	899	919	-5.87799	-6.13464	-5.49584	-3.08861
S899I	S	I	899	899	919	-5.87799	-6.13464	-5.49584	-3.08861
S899K	S	K	899	899	919	-5.87799	-6.13464	-5.49584	-3.08861
S899L	S	L	899	899	919	-5.87799	-6.1337	-5.49535	-3.0883
S899M	S	M	899	899	919	-5.87799	-6.13464	-5.49584	-3.08861
S899N	S	N	899	899	919	-5.87799	-6.13464	-5.49584	-2.19956
S899P	S	P	899	899	919	-5.87799	-6.13464	-5.49584	-3.08861
S899Q	S	Q	899	899	919	-5.87799	-6.13464	-5.49584	-3.08861
S899R	S	R	899	899	919	-5.87799	-6.13464	-5.49584	-3.08846
S899T	S	T	899	899	919	-5.87799	-6.1339	-5.49533	-3.08825
S899V	S	V	899	899	919	-5.87799	-6.13464	-5.49584	-3.08837
S899W	S	W	899	899	919	-5.87799	-6.13464	-5.49584	-3.08861
S899Y	S	Y	899	899	919	-5.87799	-6.13464	-5.49584	-3.08861
S900A	S	A	900	900	920	-5.8374	-6.13438	-5.49648	-3.08194
S900C	S	C	900	900	920	-4.80462	-6.13438	-5.49648	-2.19734
S900D	S	D	900	900	920	-5.8374	-6.13438	-5.49648	-3.08941
S900E	S	E	900	900	920	-5.8374	-6.13438	-5.49648	-3.08941
S900F	S	F	900	900	920	-5.8374	-6.13438	-5.49648	-3.08941
S900G	S	G	900	900	920	-5.8374	-6.13438	-5.49648	-3.08941
S900H	S	H	900	900	920	-5.8374	-6.13438	-5.49648	-3.08941
S900I	S	I	900	900	920	-5.8374	-6.13438	-5.49648	-3.08941
S900K	S	K	900	900	920	-5.8374	-6.13438	-5.49648	-3.08941
S900L	S	L	900	900	920	-5.8374	-6.13438	-5.49648	-3.08941
S900M	S	M	900	900	920	-5.8374	-6.13438	-5.49648	-3.08941
S900N	S	N	900	900	920	-5.8374	-6.13438	-5.49648	-3.08941
S900P	S	P	900	900	920	-5.8374	-6.13364	-5.49598	-3.08905
S900Q	S	Q	900	900	920	-5.8374	-6.13438	-5.49648	-3.08941
S900R	S	R	900	900	920	-5.8374	-6.13438	-5.49648	-3.08906
S900T	S	T	900	900	920	-5.8374	-6.13438	-5.49648	-3.08897
S900V	S	V	900	900	920	-5.8374	-6.13438	-5.49648	-3.0887
S900W	S	W	900	900	920	-5.8374	-6.13365	-5.49597	-3.08905
S900Y	S	Y	900	900	920	-5.8374	-6.13438	-5.49648	-3.08941
A901C	A	C	901	901	921	-1.22221	-3.52793	-2.5549	-0.567291
A901D	A	D	901	901	921	-2.8313	-3.7564	-2.59634	-0.582367
A901E	A	E	901	901	921	-2.8313	-3.7564	-2.59634	-0.582367
A901F	A	F	901	901	921	-2.66224	-3.73437	-2.51738	-0.564185
A901G	A	G	901	901	921	-1.56908	-2.86875	-1.2983	-0.572872
A901H	A	H	901	901	921	-2.8313	-3.7564	-2.59634	-0.582367
A901I	A	I	901	901	921	0.403694	-0.00440716	0.819454	2.00944
A901K	A	K	901	901	921	-2.8313	-3.7564	-2.59634	-0.582367
A901L	A	L	901	901	921	-2.8313	-3.13576	-1.82588	-0.572714
A901M	A	M	901	901	921	-2.8313	-3.74602	-2.46822	-0.574135
A901N	A	N	901	901	921	-2.8313	-3.7564	-2.59634	-0.582367
A901P	A	P	901	901	921	-2.8313	-3.7564	-2.59634	-0.582367
A901Q	A	Q	901	901	921	-2.8313	-3.7564	-2.59634	-0.582367
A901R	A	R	901	901	921	-2.8313	-3.7564	-2.59634	-0.582367
A901S	A	S	901	901	921	-2.8313	-3.75011	-2.58961	-0.58158
A901T	A	T	901	901	921	-2.8313	-3.29769	-2.33313	-0.580061
A901V	A	V	901	901	921	0.721198	-1.08077	-0.56553	0.152762
A901W	A	W	901	901	921	-2.8313	-3.7564	-2.59634	-0.581903
A901Y	A	Y	901	901	921	-2.8313	-3.7564	-2.59634	-0.582367
A902C	A	C	902	902	922	-2.99835	-3.04455	-2.91803	-1.21955
A902D	A	D	902	902	922	-2.99835	-3.04455	-2.91803	-1.23389
A902E	A	E	902	902	922	-2.99835	-3.04455	-2.91803	-1.23389
A902F	A	F	902	902	922	-2.12315	-3.04455	-2.91803	-1.2326
A902G	A	G	902	902	922	-2.99835	-3.04455	-2.91803	-1.23389
A902H	A	H	902	902	922	-2.99835	-3.04455	-2.91803	-1.23389
A902I	A	I	902	902	922	-2.99835	-3.04455	-2.91803	-1.23367
A902K	A	K	902	902	922	-2.99835	-3.04455	-2.91803	-1.23389
A902L	A	L	902	902	922	-1.31408	-0.75603	-2.13758	-1.21129
A902M	A	M	902	902	922	-1.2335	0.211241	-0.409926	-1.1262
A902N	A	N	902	902	922	-2.99835	-3.04455	-2.91803	-1.23389
A902P	A	P	902	902	922	-2.99835	-3.04455	-2.91803	-1.23389
A902Q	A	Q	902	902	922	-2.99835	-3.04455	-2.91803	-1.23373
A902R	A	R	902	902	922	-2.99835	-3.04455	-2.91803	-1.23389
A902S	A	S	902	902	922	1.56993	0.711656	0.244131	0.838258
A902T	A	T	902	902	922	-2.03817	-3.04391	-1.04414	-0.335924
A902V	A	V	902	902	922	-2.99835	-1.68264	-2.79443	-1.23077
A902W	A	W	902	902	922	-2.99835	-3.04455	-2.91803	-1.23389
A902Y	A	Y	902	902	922	-2.99835	-3.04455	-2.91803	-1.23389
L903A	L	A	903	903	923	-5.8006	-6.13389	-5.4961	-3.11528
L903C	L	C	903	903	923	-5.8006	-6.13464	-5.4966	-3.11535
L903D	L	D	903	903	923	-5.8006	-6.13464	-5.4966	-3.11564
L903E	L	E	903	903	923	-5.8006	-6.13464	-5.4966	-3.11564
L903F	L	F	903	903	923	-5.8006	-6.13464	-5.4966	-3.11519
L903G	L	G	903	903	923	-5.8006	-6.13464	-5.4966	-3.11564
L903H	L	H	903	903	923	-5.8006	-6.13464	-5.4966	-3.11564
L903I	L	I	903	903	923	-4.66783	-6.13464	-5.4966	-2.31985
L903K	L	K	903	903	923	-5.8006	-6.13464	-5.4966	-3.11564
L903M	L	M	903	903	923	-5.8006	-6.13464	-5.4966	-3.11273
L903N	L	N	903	903	923	-5.8006	-6.13464	-5.4966	-3.11564
L903P	L	P	903	903	923	-5.8006	-6.13464	-5.4966	-3.11549
L903Q	L	Q	903	903	923	-5.8006	-6.13369	-5.49598	-3.11513
L903R	L	R	903	903	923	-5.8006	-6.13464	-5.4966	-3.11564
L903S	L	S	903	903	923	-5.8006	-6.13464	-5.4966	-3.11564
L903T	L	T	903	903	923	-5.8006	-6.13464	-5.4966	-3.11564
L903V	L	V	903	903	923	-5.8006	-6.13464	-5.4966	-3.03557
L903W	L	W	903	903	923	-5.8006	-6.13464	-5.4966	-3.11564
L903Y	L	Y	903	903	923	-5.8006	-6.13464	-5.4966	-3.11564
A904C	A	C	904	904	924	-5.87799	-5.70546	-4.53335	-3.49347
A904D	A	D	904	904	924	-5.87799	-5.70619	-5.39919	-3.50757
A904E	A	E	904	904	924	-5.87799	-5.70619	-5.39919	-3.50796
A904F	A	F	904	904	924	-5.87799	-5.70619	-5.39919	-3.50796
A904G	A	G	904	904	924	-5.87799	-4.16906	-5.37843	-3.50377
A904H	A	H	904	904	924	-5.87799	-5.70619	-5.39919	-3.50796
A904I	A	I	904	904	924	-5.87799	-5.70619	-5.39919	-3.50796
A904K	A	K	904	904	924	-5.87799	-5.70619	-5.39919	-3.50796
A904L	A	L	904	904	924	-5.87799	-5.70526	-5.39857	-3.50737
A904M	A	M	904	904	924	-5.87799	-5.70619	-5.39919	-3.5078
A904N	A	N	904	904	924	-5.87799	-5.70619	-5.39919	-3.50796
A904P	A	P	904	904	924	-5.87799	-5.70057	-5.39521	-3.50577
A904Q	A	Q	904	904	924	-5.87799	-5.70619	-5.39919	-3.50796
A904R	A	R	904	904	924	-5.87799	-5.70619	-5.39919	-3.50796
A904S	A	S	904	904	924	-5.87799	-5.70455	-5.38277	-3.50643
A904T	A	T	904	904	924	-5.87799	-5.70619	-5.39919	-3.50796
A904V	A	V	904	904	924	-5.87799	-5.69915	-4.54423	-3.50588
A904W	A	W	904	904	924	-5.87799	-5.70619	-5.39919	-3.50796
A904Y	A	Y	904	904	924	-5.87799	-5.70619	-5.39919	-3.50796
A905C	A	C	905	905	925	-3.41822	-2.41073	-3.66803	-3.05276
A905D	A	D	905	905	925	-5.4552	-5.05213	-4.61378	-3.05993
A905E	A	E	905	905	925	-5.4552	-5.05213	-4.61378	-3.05947
A905F	A	F	905	905	925	-5.4552	-5.05213	-3.47358	-3.0459
A905G	A	G	905	905	925	-5.4552	-5.05213	-4.61378	-3.05993
A905H	A	H	905	905	925	-5.4552	-5.05213	-4.61378	-3.05993
A905I	A	I	905	905	925	-4.45176	-5.05213	-4.6122	-3.05675
A905K	A	K	905	905	925	-5.4552	-5.05213	-4.61378	-3.05993
A905L	A	L	905	905	925	-4.54222	-4.94289	-4.58963	-2.69806
A905M	A	M	905	905	925	-5.4552	-4.37257	-3.53672	-2.44841
A905N	A	N	905	905	925	-5.4552	-5.05213	-4.61378	-3.05993
A905P	A	P	905	905	925	-5.4552	-5.04683	-4.60992	-3.05775
A905Q	A	Q	905	905	925	-5.4552	-5.05213	-4.61378	-3.05971
A905R	A	R	905	905	925	-5.4552	-5.05213	-4.61378	-3.05971
A905S	A	S	905	905	925	-5.4552	-5.05146	-4.55242	-3.05544
A905T	A	T	905	905	925	-5.4552	-3.6703	-3.06783	-3.05141
A905V	A	V	905	905	925	-4.19284	-3.26355	-3.82782	-3.056
A905W	A	W	905	905	925	-5.4552	-5.05213	-4.61378	-3.05993
A905Y	A	Y	905	905	925	-5.4552	-5.05213	-4.61378	-3.05971
E906A	E	A	906	906	926	-5.87799	-6.13463	-5.49659	-3.51197
E906C	E	C	906	906	926	-5.87799	-6.13463	-5.49659	-3.51197
E906D	E	D	906	906	926	-5.87799	-6.13389	-5.49608	-3.51003
E906F	E	F	906	906	926	-5.87799	-6.13463	-5.49659	-3.51197
E906G	E	G	906	906	926	-5.87799	-6.13463	-5.49659	-3.51197
E906H	E	H	906	906	926	-5.87799	-6.13463	-5.49659	-3.51111
E906I	E	I	906	906	926	-5.87799	-6.13463	-5.49659	-3.51197
E906K	E	K	906	906	926	-5.87799	-6.13463	-5.49659	-3.51178
E906L	E	L	906	906	926	-5.87799	-6.13463	-5.49659	-3.51197
E906M	E	M	906	906	926	-5.87799	-6.13463	-5.49659	-3.51132
E906N	E	N	906	906	926	-5.87799	-6.13463	-5.49659	-3.51197
E906P	E	P	906	906	926	-5.87799	-6.13463	-5.49659	-3.51197
E906Q	E	Q	906	906	926	-5.87799	-6.13463	-5.49659	-3.51158
E906R	E	R	906	906	926	-5.87799	-6.13463	-5.49659	-3.51197
E906S	E	S	906	906	926	-5.87799	-6.13463	-5.49659	-3.51166
E906T	E	T	906	906	926	-5.87799	-6.1339	-5.49608	-3.51108
E906V	E	V	906	906	926	-5.87799	-6.13463	-5.49659	-3.51197
E906W	E	W	906	906	926	-5.87799	-6.13463	-5.49659	-3.51197
E906Y	E	Y	906	906	926	-5.87799	-6.13463	-5.49659	-3.49791
D907A	D	A	907	907	927	-5.8374	-5.70551	-5.16182	-3.0678
D907C	D	C	907	907	927	-5.8374	-5.70551	-5.16182	-3.06936
D907E	D	E	907	907	927	-5.8374	-5.60819	-5.11868	-3.0639
D907F	D	F	907	907	927	-5.8374	-5.70551	-5.16182	-3.06936
D907G	D	G	907	907	927	-5.8374	-5.70551	-5.16182	-3.06827
D907H	D	H	907	907	927	-5.8374	-5.70551	-5.16182	-3.06847
D907I	D	I	907	907	927	-5.8374	-5.70551	-5.16182	-3.06909
D907K	D	K	907	907	927	-5.8374	-5.70551	-5.16182	-3.06866
D907L	D	L	907	907	927	-5.8374	-5.70551	-5.16182	-3.06912
D907M	D	M	907	907	927	-5.8374	-5.70551	-5.16182	-3.06936
D907N	D	N	907	907	927	-4.80462	-4.49679	-4.09914	-3.03536
D907P	D	P	907	907	927	-5.8374	-5.70551	-5.16182	-3.06936
D907Q	D	Q	907	907	927	-5.8374	-5.70551	-5.16182	-3.06913
D907R	D	R	907	907	927	-5.8374	-5.70551	-5.16182	-2.18231
D907S	D	S	907	907	927	-5.8374	-5.70551	-5.16182	-3.06891
D907T	D	T	907	907	927	-5.8374	-5.70551	-5.16182	-3.06812
D907V	D	V	907	907	927	-5.8374	-5.70551	-5.16182	-3.06873
D907W	D	W	907	907	927	-5.8374	-5.70551	-5.16182	-3.06936
D907Y	D	Y	907	907	927	-5.8374	-5.70551	-5.16182	-3.06913
P908A	P	A	908	908	928	-5.87799	-6.12693	-5.4098	-3.51807
P908C	P	C	908	908	928	-5.87799	-6.1317	-5.4107	-3.51803
P908D	P	D	908	908	928	-5.87799	-6.13265	-5.41132	-3.51815
P908E	P	E	908	908	928	-5.87799	-6.13265	-5.41132	-3.51838
P908F	P	F	908	908	928	-5.87799	-6.13265	-5.41132	-3.51814
P908G	P	G	908	908	928	-5.87799	-6.13265	-5.41132	-3.51838
P908H	P	H	908	908	928	-5.87799	-6.13265	-5.41132	-3.51838
P908I	P	I	908	908	928	-5.87799	-6.13265	-4.5567	-3.51838
P908K	P	K	908	908	928	-5.87799	-6.13265	-5.41132	-3.51838
P908L	P	L	908	908	928	-5.87799	-6.13191	-5.41082	-3.51774
P908M	P	M	908	908	928	-5.87799	-6.13265	-5.41132	-3.51838
P908N	P	N	908	908	928	-5.87799	-6.13265	-5.41132	-3.51838
P908Q	P	Q	908	908	928	-5.87799	-6.13265	-5.41132	-3.51838
P908R	P	R	908	908	928	-5.87799	-6.13265	-5.41132	-3.51838
P908S	P	S	908	908	928	-5.87799	-6.13265	-5.41132	-3.51809
P908T	P	T	908	908	928	-5.87799	-6.13265	-5.41132	-3.51838
P908V	P	V	908	908	928	-5.87799	-6.13265	-4.54514	-3.51739
P908W	P	W	908	908	928	-5.87799	-6.13265	-5.41132	-3.51838
P908Y	P	Y	908	908	928	-5.87799	-6.13265	-5.41132	-3.51838
I909A	I	A	909	909	929	-5.18643	-4.24786	-3.37965	-2.0427
I909C	I	C	909	909	929	-5.18643	-4.24786	-3.44651	-2.04365
I909D	I	D	909	909	929	-5.18643	-4.24786	-3.44699	-2.04315
I909E	I	E	909	909	929	-5.18643	-4.24786	-3.44699	-2.04365
I909F	I	F	909	909	929	-5.18643	-4.24786	-3.44699	-2.04315
I909G	I	G	909	909	929	-5.18643	-4.24786	-3.43291	-2.04057
I909H	I	H	909	909	929	-5.18643	-4.24786	-3.44699	-2.04346
I909K	I	K	909	909	929	-5.18643	-4.24786	-3.44508	-2.04349
I909L	I	L	909	909	929	-3.36883	-0.811555	-0.897673	-1.91908
I909M	I	M	909	909	929	-5.18643	-4.23864	-3.44043	-2.04268
I909N	I	N	909	909	929	-5.18643	-4.24786	-3.44214	-2.04312
I909P	I	P	909	909	929	-5.18643	-4.24786	-3.43518	-2.04178
I909Q	I	Q	909	909	929	-5.18643	-4.24786	-3.44699	-2.04365
I909R	I	R	909	909	929	-3.35688	-4.24786	-2.75759	-2.04272
I909S	I	S	909	909	929	-5.18643	-4.24719	-3.43227	-2.04199
I909T	I	T	909	909	929	-5.18643	-2.88196	-3.43799	-2.04246
I909V	I	V	909	909	929	-2.891	-1.1575	-0.329047	-0.0794183
I909W	I	W	909	909	929	-5.18643	-4.24786	-3.44699	-2.04365
I909Y	I	Y	909	909	929	-5.18643	-4.24786	-3.44581	-2.04225
R910A	R	A	910	910	930	-4.86027	-3.62699	-2.2353	-1.5666
R910C	R	C	910	910	930	-4.01126	-3.6249	-2.22383	-1.55378
R910D	R	D	910	910	930	-3.00018	-0.86028	-0.181764	-1.00703
R910E	R	E	910	910	930	-4.86027	-2.10295	-1.35267	-1.30639
R910F	R	F	910	910	930	-4.86027	-3.63267	-2.48428	-1.6039
R910G	R	G	910	910	930	-3.61215	-3.37245	-1.58376	-1.59871
R910H	R	H	910	910	930	-3.93353	-3.0335	-1.17566	-1.55198
R910I	R	I	910	910	930	-4.86027	-3.63267	-2.4809	-1.60296
R910K	R	K	910	910	930	-2.53441	-2.79537	-1.90497	-1.35535
R910L	R	L	910	910	930	-4.86027	-3.63267	-1.92239	-1.43545
R910M	R	M	910	910	930	-4.86027	-3.63208	-2.48662	-1.59442
R910N	R	N	910	910	930	-3.07823	-1.24141	-0.561118	-1.5199
R910P	R	P	910	910	930	-4.86027	-3.52014	-2.46659	-1.55162
R910Q	R	Q	910	910	930	-4.86027	-1.38747	-1.06329	-0.4296
R910S	R	S	910	910	930	-4.63581	-2.72381	-1.69051	-1.55693
R910T	R	T	910	910	930	-4.86027	-2.43138	-2.3918	-1.58158
R910V	R	V	910	910	930	-4.86027	-2.56682	-2.26951	-1.58614
R910W	R	W	910	910	930	-4.86027	-3.63267	-2.22915	-1.50363
R910Y	R	Y	910	910	930	-4.86027	-3.63267	-2.23829	-1.60274
S911A	S	A	911	911	931	-0.996437	0.038806	-0.521379	-0.122128
S911C	S	C	911	911	931	-3.38066	-3.15517	-2.18652	-0.723879
S911D	S	D	911	911	931	-2.17276	-3.14933	-1.82408	-0.707797
S911E	S	E	911	911	931	-2.28064	-2.07911	-0.342622	-0.620869
S911F	S	F	911	911	931	-3.38066	-3.15517	-2.18697	-0.72334
S911G	S	G	911	911	931	-3.38066	-2.22503	-1.19676	-0.721194
S911H	S	H	911	911	931	-3.38066	-1.95054	-0.981542	0.241037
S911I	S	I	911	911	931	-1.76233	-1.93914	-1.27933	-0.720414
S911K	S	K	911	911	931	-3.38066	-1.88291	-0.106207	-0.717354
S911L	S	L	911	911	931	-3.38066	-3.15457	-2.18697	-0.713416
S911M	S	M	911	911	931	-3.38066	-3.15517	-2.18697	-0.723652
S911N	S	N	911	911	931	0.128675	-2.29162	-1.22615	-0.0428837
S911P	S	P	911	911	931	-2.14021	-1.33621	-1.68147	0.227271
S911Q	S	Q	911	911	931	-3.38066	-1.93062	-2.06819	-0.615138
S911R	S	R	911	911	931	-3.38066	-3.06682	-1.83447	-0.718431
S911T	S	T	911	911	931	-1.82831	-2.41314	-0.983156	-0.323269
S911V	S	V	911	911	931	-3.38066	-1.97196	-2.16279	-0.719711
S911W	S	W	911	911	931	-3.38066	-3.15517	-2.18697	-0.723879
S911Y	S	Y	911	911	931	-3.38066	-3.15382	-2.18385	-0.722018
H912A	H	A	912	912	932	-4.24906	-2.58049	-1.33674	-1.18193
H912C	H	C	912	912	932	-4.24906	-2.59635	-1.45766	-1.19146
H912D	H	D	912	912	932	-2.60484	-0.654968	0.159482	-0.68357
H912E	H	E	912	912	932	-4.24906	-0.925281	0.16333	-0.855006
H912F	H	F	912	912	932	-1.44394	-2.20593	-1.13579	-0.759566
H912G	H	G	912	912	932	-4.24906	-2.33276	-1.33239	-1.0225
H912I	H	I	912	912	932	-4.24906	-2.59351	-1.45487	-1.18809
H912K	H	K	912	912	932	-2.93963	-0.419893	-0.0144737	-1.09204
H912L	H	L	912	912	932	-4.12125	-1.91359	-1.01931	-0.950104
H912M	H	M	912	912	932	-4.24906	-1.98775	-1.25435	-1.1504
H912N	H	N	912	912	932	-2.19101	0.0384644	0.897269	-0.626701
H912P	H	P	912	912	932	-4.24906	-2.59477	-1.45651	-1.19091
H912Q	H	Q	912	912	932	-4.24906	-1.20578	0.139286	-1.16794
H912R	H	R	912	912	932	-4.24906	-1.95172	-1.38893	-1.13018
H912S	H	S	912	912	932	-3.11547	-1.24361	-0.0138054	-1.05622
H912T	H	T	912	912	932	-4.203	-1.08923	-0.422467	-0.448314
H912V	H	V	912	912	932	-3.3249	-2.55131	-0.780121	-1.18426
H912W	H	W	912	912	932	-4.24906	-2.59635	-1.45766	-1.19174
H912Y	H	Y	912	912	932	-4.17768	-1.27853	-1.36161	-1.12055
S913A	S	A	913	913	933	-4.23845	-2.89271	-3.36536	-2.96098
S913C	S	C	913	913	933	-5.5326	-4.99188	-4.31401	-3.29959
S913D	S	D	913	913	933	-5.5326	-4.32994	-4.16219	-3.2753
S913E	S	E	913	913	933	-5.5326	-4.64479	-4.27753	-3.30107
S913F	S	F	913	913	933	-5.5326	-4.99253	-4.31798	-3.30405
S913G	S	G	913	913	933	-5.5326	-4.54966	-4.23208	-3.28942
S913H	S	H	913	913	933	-5.5326	-4.99253	-4.31798	-3.30412
S913I	S	I	913	913	933	-5.5326	-4.99253	-4.31798	-3.3018
S913K	S	K	913	913	933	-3.62781	-3.60949	-2.88062	-3.30118
S913L	S	L	913	913	933	-5.5326	-3.7111	-4.30777	-3.30239
S913M	S	M	913	913	933	-5.5326	-4.99253	-4.31798	-3.30411
S913N	S	N	913	913	933	-4.58479	-4.96831	-2.95137	-3.29702
S913P	S	P	913	913	933	-5.5326	-4.98732	-3.21331	-3.30123
S913Q	S	Q	913	913	933	-5.5326	-4.99253	-4.31798	-3.30429
S913R	S	R	913	913	933	-5.5326	-4.07571	-3.9022	-3.30334
S913T	S	T	913	913	933	-5.5326	-3.68459	-4.2702	-3.28074
S913V	S	V	913	913	933	-5.5326	-4.99253	-3.6154	-3.30063
S913W	S	W	913	913	933	-5.5326	-4.99253	-4.31798	-3.30429
S913Y	S	Y	913	913	933	-5.5326	-4.99253	-4.31798	-3.30429
F914A	F	A	914	914	934	-0.955208	-2.06473	-1.81756	-0.943881
F914C	F	C	914	914	934	-4.15596	-3.61674	-2.59572	-1.89203
F914D	F	D	914	914	934	-4.15596	-1.37639	-1.16204	-1.69334
F914E	F	E	914	914	934	-2.22484	-1.58744	-1.40207	-1.80869
F914G	F	G	914	914	934	-4.15596	-3.57621	-1.59729	-1.87053
F914H	F	H	914	914	934	-4.15596	-3.61037	-2.56834	-1.88716
F914I	F	I	914	914	934	-4.15596	-3.61674	-2.58561	-1.88071
F914K	F	K	914	914	934	-4.15596	-3.20728	-1.34641	-1.86896
F914L	F	L	914	914	934	-3.01563	-3.33704	-2.24421	-1.8053
F914M	F	M	914	914	934	-4.14915	-3.4126	-2.28981	-1.83848
F914N	F	N	914	914	934	-2.96235	-3.54536	-1.38408	-1.87324
F914P	F	P	914	914	934	-2.90398	-1.37344	-1.04322	-1.20748
F914Q	F	Q	914	914	934	-3.33515	-3.51927	-1.54103	-1.88321
F914R	F	R	914	914	934	-4.12328	-3.59291	-2.21705	-1.85927
F914S	F	S	914	914	934	-2.55433	-3.49207	-2.17405	-1.83671
F914T	F	T	914	914	934	-4.12441	-1.73937	-0.918292	-1.61324
F914V	F	V	914	914	934	-4.15596	-2.04101	-2.46073	-1.81099
F914W	F	W	914	914	934	-4.15596	-3.61674	-2.56713	-1.88962
F914Y	F	Y	914	914	934	-4.15596	-1.61936	-2.06272	-1.83941
R915A	R	A	915	915	935	-5.5286	-5.36873	-4.63739	-3.00274
R915C	R	C	915	915	935	-5.5286	-5.36873	-4.63685	-3.0033
R915D	R	D	915	915	935	-5.5286	-5.36873	-4.63804	-3.00426
R915E	R	E	915	915	935	-5.5286	-5.26211	-4.62489	-2.12657
R915F	R	F	915	915	935	-5.5286	-5.27127	-4.6339	-3.00346
R915G	R	G	915	915	935	-5.5286	-5.34469	-4.63407	-3.00349
R915H	R	H	915	915	935	-5.5286	-5.34721	-4.59806	-2.99958
R915I	R	I	915	915	935	-5.5286	-5.34276	-3.83346	-3.0023
R915K	R	K	915	915	935	-5.5286	-5.12544	-4.59038	-2.98382
R915L	R	L	915	915	935	-3.05731	-2.65174	-2.27229	-2.96572
R915M	R	M	915	915	935	-5.5286	-5.28409	-4.58598	-2.99967
R915N	R	N	915	915	935	-5.5286	-5.36873	-4.63227	-3.0031
R915P	R	P	915	915	935	-5.5286	-5.36873	-4.63804	-3.00449
R915Q	R	Q	915	915	935	-4.55566	-5.12358	-4.6026	-2.9961
R915S	R	S	915	915	935	-5.5286	-5.36873	-4.60665	-3.00061
R915T	R	T	915	915	935	-5.5286	-5.29762	-4.62138	-3.00047
R915V	R	V	915	915	935	-5.5286	-5.36873	-4.63804	-2.99681
R915W	R	W	915	915	935	-5.5286	-5.29357	-4.19474	-2.93968
R915Y	R	Y	915	915	935	-5.5286	-5.36873	-3.59312	-3.00307
N916A	N	A	916	916	936	-5.87799	-5.57415	-5.23567	-3.0763
N916C	N	C	916	916	936	-5.87799	-5.67394	-5.25091	-3.07904
N916D	N	D	916	916	936	-5.87799	-5.67394	-5.25091	-3.07838
N916E	N	E	916	916	936	-5.87799	-5.67301	-5.25029	-3.07846
N916F	N	F	916	916	936	-5.87799	-5.67322	-5.25041	-3.07709
N916G	N	G	916	916	936	-5.87799	-5.62699	-5.24118	-3.07612
N916H	N	H	916	916	936	-5.87799	-5.67394	-5.25091	-3.07855
N916I	N	I	916	916	936	-5.87799	-5.67394	-5.25091	-3.07793
N916K	N	K	916	916	936	-5.87799	-4.60709	-4.06579	-3.07603
N916L	N	L	916	916	936	-5.87799	-5.67394	-5.25091	-3.07904
N916M	N	M	916	916	936	-5.87799	-5.67394	-5.25091	-3.07881
N916P	N	P	916	916	936	-5.87799	-5.67394	-5.25035	-3.07803
N916Q	N	Q	916	916	936	-5.87799	-5.67394	-4.40428	-3.07836
N916R	N	R	916	916	936	-5.87799	-5.542	-5.23633	-2.19757
N916S	N	S	916	916	936	-5.87799	-5.42543	-5.20914	-3.07357
N916T	N	T	916	916	936	-5.87799	-5.38342	-5.22668	-3.07575
N916V	N	V	916	916	936	-5.87799	-5.67394	-5.25091	-3.07882
N916W	N	W	916	916	936	-5.87799	-5.67394	-5.25091	-3.07904
N916Y	N	Y	916	916	936	-5.87799	-5.67394	-5.25091	-3.06452
T917A	T	A	917	917	937	-2.29508	-1.33673	-0.452437	-0.342929
T917C	T	C	917	917	937	-2.29508	-1.34779	-0.851436	-0.362202
T917D	T	D	917	917	937	-2.29508	-1.22171	-0.568811	-0.144809
T917E	T	E	917	917	937	-0.559295	0.673628	1.25449	-0.30054
T917F	T	F	917	917	937	-2.26272	-0.0860577	0.0546123	-0.352895
T917G	T	G	917	917	937	-2.29508	-1.34779	-0.860847	-0.363039
T917H	T	H	917	917	937	-2.28946	0.231531	0.2453	0.367273
T917I	T	I	917	917	937	0.797246	0.386063	0.470525	0.731898
T917K	T	K	917	917	937	-2.29508	1.40238	1.22364	0.0501001
T917L	T	L	917	917	937	-1.48562	0.0555284	-0.0266699	-0.288408
T917M	T	M	917	917	937	-2.29508	-1.30585	-0.834127	-0.339064
T917N	T	N	917	917	937	0.683926	0.687796	0.540375	0.363698
T917P	T	P	917	917	937	-2.29508	-1.34779	-0.860847	-0.362936
T917Q	T	Q	917	917	937	0.410787	1.29894	0.599142	0.306526
T917R	T	R	917	917	937	-1.11596	-0.471983	-0.122274	-0.329068
T917S	T	S	917	917	937	-2.29508	-1.33617	-0.831457	-0.356936
T917V	T	V	917	917	937	-1.14738	-1.22994	0.164547	-0.175099
T917W	T	W	917	917	937	-2.29508	-1.12691	-0.808011	-0.352606
T917Y	T	Y	917	917	937	-2.29508	-1.25826	-0.766828	-0.346497
I918A	I	A	918	918	938	-5.1121	-4.65055	-3.47122	-1.91379
I918C	I	C	918	918	938	-5.1121	-5.01891	-4.36229	-2.23641
I918D	I	D	918	918	938	-5.1121	-5.01891	-4.3649	-2.23647
I918E	I	E	918	918	938	-5.1121	-5.01891	-4.36678	-2.23637
I918F	I	F	918	918	938	-5.1121	-4.96174	-4.30578	-1.37196
I918G	I	G	918	918	938	-5.1121	-5.01811	-4.36618	-2.23629
I918H	I	H	918	918	938	-5.1121	-5.01891	-4.36519	-2.23538
I918K	I	K	918	918	938	-5.1121	-5.01453	-4.36528	-2.23643
I918L	I	L	918	918	938	-5.1121	-4.6408	-3.49001	-2.21066
I918M	I	M	918	918	938	-5.10542	-4.89891	-4.29407	-2.22855
I918N	I	N	918	918	938	-5.1121	-5.00555	-4.36441	-2.23566
I918P	I	P	918	918	938	-5.1121	-5.01891	-4.36678	-2.23516
I918Q	I	Q	918	918	938	-5.1121	-5.01891	-4.36678	-2.23686
I918R	I	R	918	918	938	-5.1121	-5.01891	-4.36678	-2.23647
I918S	I	S	918	918	938	-5.1121	-5.01891	-4.36678	-2.23615
I918T	I	T	918	918	938	-5.1121	-4.98136	-4.35633	-2.22779
I918V	I	V	918	918	938	-1.4648	-1.30471	-1.18101	-1.30907
I918W	I	W	918	918	938	-5.1121	-5.01891	-4.36678	-2.23572
I918Y	I	Y	918	918	938	-5.1121	-5.01891	-4.23049	-2.22763
L919A	L	A	919	919	939	-5.87358	-6.03566	-5.46218	-3.51547
L919C	L	C	919	919	939	-5.87358	-6.02198	-5.45519	-3.51251
L919D	L	D	919	919	939	-5.87358	-6.03566	-5.46218	-3.51657
L919E	L	E	919	919	939	-5.87358	-6.03566	-5.46218	-3.51657
L919F	L	F	919	919	939	-5.87358	-6.03566	-5.46094	-3.51538
L919G	L	G	919	919	939	-5.87358	-6.03566	-5.46046	-3.51574
L919H	L	H	919	919	939	-5.87358	-6.03096	-5.46061	-3.51636
L919I	L	I	919	919	939	-5.86411	-5.92251	-5.43876	-3.50695
L919K	L	K	919	919	939	-5.87358	-6.03084	-5.45939	-3.51551
L919M	L	M	919	919	939	-5.87358	-6.03039	-5.46218	-3.51634
L919N	L	N	919	919	939	-5.87358	-6.03566	-5.46218	-3.51635
L919P	L	P	919	919	939	-5.87358	-6.00934	-5.4544	-3.51409
L919Q	L	Q	919	919	939	-5.87358	-6.03566	-5.46218	-3.51612
L919R	L	R	919	919	939	-5.87358	-6.03046	-5.4555	-3.51434
L919S	L	S	919	919	939	-5.87358	-6.02849	-5.45488	-3.51078
L919T	L	T	919	919	939	-5.87358	-6.02315	-5.46002	-3.51409
L919V	L	V	919	919	939	-5.87358	-6.03566	-5.45796	-3.51286
L919W	L	W	919	919	939	-5.87358	-6.02935	-5.45935	-3.5163
L919Y	L	Y	919	919	939	-5.87358	-6.03566	-5.46218	-3.51594
G920A	G	A	920	920	940	-5.21797	-2.6903	-2.41013	-1.73552
G920C	G	C	920	920	940	-5.25123	-3.63985	-2.7678	-1.8426
G920D	G	D	920	920	940	-5.25123	-3.63959	-2.25863	-1.82928
G920E	G	E	920	920	940	-5.25123	-2.15596	-1.57441	-1.83297
G920F	G	F	920	920	940	-5.25123	-2.90012	-1.49824	-1.33265
G920H	G	H	920	920	940	-5.25123	-3.64387	-2.77124	-1.83179
G920I	G	I	920	920	940	-5.25123	-3.62769	-2.75634	-1.84109
G920K	G	K	920	920	940	-3.32195	-2.11881	-0.800243	-1.32264
G920L	G	L	920	920	940	-3.54412	-2.69692	-2.70097	-1.83191
G920M	G	M	920	920	940	-5.25123	-3.64387	-2.77124	-1.84258
G920N	G	N	920	920	940	-3.11671	-0.464023	-0.145149	-1.66772
G920P	G	P	920	920	940	-5.25123	-3.62817	-2.76814	-1.84278
G920Q	G	Q	920	920	940	-5.25123	-3.59825	-1.52405	-1.83744
G920R	G	R	920	920	940	-5.25123	-2.08068	-1.64967	-1.42435
G920S	G	S	920	920	940	-5.24277	-2.87216	-2.51736	-1.62069
G920T	G	T	920	920	940	-5.25123	-3.59318	-2.7435	-1.17075
G920V	G	V	920	920	940	-5.25123	-3.60618	-2.76218	-1.8422
G920W	G	W	920	920	940	-4.2722	-3.64387	-2.77124	-1.84493
G920Y	G	Y	920	920	940	-5.25123	-3.63317	-2.75973	-1.8369
Y921A	Y	A	921	921	941	-5.87012	-4.77205	-4.41103	-2.67853
Y921C	Y	C	921	921	941	-5.87012	-3.40782	-2.88448	-2.68226
Y921D	Y	D	921	921	941	-5.87012	-4.77609	-4.41638	-2.69122
Y921E	Y	E	921	921	941	-5.87012	-4.77146	-4.41564	-2.69079
Y921F	Y	F	921	921	941	-5.87012	-3.52098	-4.18586	-2.65563
Y921G	Y	G	921	921	941	-5.87012	-4.77609	-4.39066	-2.68923
Y921H	Y	H	921	921	941	-5.87012	-4.55558	-4.36257	-2.67847
Y921I	Y	I	921	921	941	-5.87012	-4.74373	-4.39872	-2.59512
Y921K	Y	K	921	921	941	-5.87012	-2.68532	-3.03807	-2.63693
Y921L	Y	L	921	921	941	-5.87012	-4.75737	-4.40997	-2.16697
Y921M	Y	M	921	921	941	-5.87012	-4.76435	-4.40949	-2.68215
Y921N	Y	N	921	921	941	-5.85093	-4.01741	-3.71832	-2.23789
Y921P	Y	P	921	921	941	-5.87012	-4.76981	-4.41504	-2.68932
Y921Q	Y	Q	921	921	941	-5.87012	-3.34753	-4.29806	-2.67477
Y921R	Y	R	921	921	941	-5.87012	-4.66065	-4.37531	-2.68785
Y921S	Y	S	921	921	941	-5.87012	-4.65332	-4.36102	-2.66863
Y921T	Y	T	921	921	941	-5.87012	-3.12606	-3.98142	-2.66533
Y921V	Y	V	921	921	941	-5.87012	-4.77609	-4.34137	-2.38552
Y921W	Y	W	921	921	941	-5.87012	-4.75485	-4.40567	-2.68903
F922A	F	A	922	922	942	-1.35367	-1.90234	-2.36322	-0.705782
F922C	F	C	922	922	942	-4.96897	-4.71418	-4.07438	-1.86661
F922D	F	D	922	922	942	-4.96897	-4.77989	-4.09462	-1.87444
F922E	F	E	922	922	942	-4.96897	-4.77989	-4.09462	-1.87444
F922G	F	G	922	922	942	-4.96897	-4.76925	-4.09199	-1.87227
F922H	F	H	922	922	942	-4.96897	-4.77989	-4.09462	-1.87423
F922I	F	I	922	922	942	-4.8715	-4.19878	-3.16479	-1.86531
F922K	F	K	922	922	942	-4.96897	-4.77428	-4.09259	-1.87383
F922L	F	L	922	922	942	-4.80364	-4.75998	-2.39852	-1.46855
F922M	F	M	922	922	942	-4.96897	-3.25362	-3.01982	-1.75087
F922N	F	N	922	922	942	-4.96897	-4.77457	-4.09161	-1.87378
F922P	F	P	922	922	942	-4.96897	-4.77989	-4.09159	-1.87237
F922Q	F	Q	922	922	942	-4.96897	-4.77989	-4.09462	-1.87381
F922R	F	R	922	922	942	-4.96897	-4.77472	-4.09184	-1.87314
F922S	F	S	922	922	942	-4.96897	-4.77336	-4.08096	-1.0332
F922T	F	T	922	922	942	-4.96897	-4.77734	-3.31555	-1.8634
F922V	F	V	922	922	942	-4.96897	-4.56464	-3.83943	-1.86683
F922W	F	W	922	922	942	-4.96897	-4.76476	-4.09111	-1.87224
F922Y	F	Y	922	922	942	-4.96897	-4.77989	-4.09462	-1.87396
D923A	D	A	923	923	943	-5.87687	-6.0739	-5.42367	-3.09929
D923C	D	C	923	923	943	-5.87687	-6.0739	-5.42244	-3.09872
D923E	D	E	923	923	943	-5.87687	-6.06862	-5.42367	-3.09817
D923F	D	F	923	923	943	-5.87687	-6.0692	-5.42042	-3.09884
D923G	D	G	923	923	943	-5.87687	-6.06123	-5.42214	-3.09583
D923H	D	H	923	923	943	-5.87687	-6.06055	-5.41701	-3.09463
D923I	D	I	923	923	943	-5.87687	-6.0739	-5.42367	-3.09991
D923K	D	K	923	923	943	-5.87687	-6.0739	-5.42367	-3.09961
D923L	D	L	923	923	943	-5.87687	-6.07141	-5.41617	-3.0979
D923M	D	M	923	923	943	-5.87687	-6.0739	-5.42367	-3.0981
D923N	D	N	923	923	943	-5.87687	-6.07295	-4.53137	-2.22318
D923P	D	P	923	923	943	-5.87687	-6.05955	-5.42367	-3.09893
D923Q	D	Q	923	923	943	-5.87687	-6.06851	-5.42288	-3.09875
D923R	D	R	923	923	943	-5.87687	-6.05731	-5.41996	-3.09876
D923S	D	S	923	923	943	-5.87687	-6.0739	-5.42299	-3.09467
D923T	D	T	923	923	943	-5.87687	-6.07295	-5.4183	-3.09831
D923V	D	V	923	923	943	-5.87687	-6.07305	-5.42032	-3.09789
D923W	D	W	923	923	943	-5.87687	-6.0739	-5.42367	-3.09991
D923Y	D	Y	923	923	943	-5.87687	-6.0739	-5.42367	-3.09991
Y924A	Y	A	924	924	944	-5.36932	-3.79416	-4.08604	-2.93922
Y924C	Y	C	924	924	944	-4.33389	-4.74399	-4.52086	-2.93853
Y924D	Y	D	924	924	944	-5.36932	-4.74399	-4.52038	-2.92567
Y924E	Y	E	924	924	944	-5.36932	-4.74399	-4.52086	-2.93986
Y924F	Y	F	924	924	944	-5.36932	-4.71158	-4.39376	-2.93269
Y924G	Y	G	924	924	944	-5.36932	-4.74399	-4.51807	-2.9381
Y924H	Y	H	924	924	944	-3.47688	-4.40883	-4.1144	-2.74758
Y924I	Y	I	924	924	944	-4.43002	-2.29256	-2.80556	-2.24916
Y924K	Y	K	924	924	944	-5.36932	-4.74399	-4.51653	-2.93882
Y924L	Y	L	924	924	944	-5.36932	-4.68873	-4.50796	-2.93584
Y924M	Y	M	924	924	944	-5.36932	-4.6897	-4.50955	-2.93575
Y924N	Y	N	924	924	944	-5.36932	-3.43846	-4.44077	-2.93324
Y924P	Y	P	924	924	944	-5.36932	-4.72277	-4.51752	-2.93863
Y924Q	Y	Q	924	924	944	-5.36932	-4.74399	-4.52086	-2.93986
Y924R	Y	R	924	924	944	-5.36932	-4.73918	-4.5195	-2.93915
Y924S	Y	S	924	924	944	-5.36932	-4.7335	-4.50899	-2.9366
Y924T	Y	T	924	924	944	-5.36932	-4.72748	-3.34026	-2.93571
Y924V	Y	V	924	924	944	-5.36932	-3.4119	-4.44741	-2.92319
Y924W	Y	W	924	924	944	-5.36932	-4.74313	-4.52025	-2.93893
A925C	A	C	925	925	945	-4.70972	-2.40185	-2.0256	-0.979418
A925D	A	D	925	925	945	-4.70972	-2.8319	-2.58175	-0.980839
A925E	A	E	925	925	945	-4.70972	-2.82966	-2.58001	-0.979581
A925F	A	F	925	925	945	-2.99634	0.427125	-0.974444	-0.840829
A925G	A	G	925	925	945	-2.71995	-0.683984	-0.612305	-0.9229
A925H	A	H	925	925	945	-4.70972	-2.8319	-2.58175	-0.980839
A925I	A	I	925	925	945	-4.70972	-1.72266	-0.775666	0.0832419
A925K	A	K	925	925	945	-4.70972	-2.82784	-2.58032	-0.980623
A925L	A	L	925	925	945	-4.70972	-2.80415	-2.55627	-0.971497
A925M	A	M	925	925	945	-4.70972	-2.8319	-2.58175	-0.98038
A925N	A	N	925	925	945	-4.70972	-2.8319	-2.58175	-0.98036
A925P	A	P	925	925	945	-4.70972	-2.82417	-2.57876	-0.978138
A925Q	A	Q	925	925	945	-4.70972	-2.8319	-2.58175	-0.980142
A925R	A	R	925	925	945	-4.70972	-2.8319	-2.58175	-0.980629
A925S	A	S	925	925	945	-4.70972	-2.83008	-2.58011	-0.979135
A925T	A	T	925	925	945	-4.70972	-2.8319	-2.5796	-0.978085
A925V	A	V	925	925	945	-1.28842	0.707141	0.8372	1.08371
A925W	A	W	925	925	945	-4.70972	-2.8319	-2.58175	-0.980839
A925Y	A	Y	925	925	945	-4.70972	-2.81911	-2.57757	-0.980282
F926A	F	A	926	926	946	-5.83631	-6.07734	-5.47566	-3.52096
F926C	F	C	926	926	946	-5.83631	-6.08119	-5.47674	-3.52028
F926D	F	D	926	926	946	-5.83631	-6.08204	-5.47723	-3.52164
F926E	F	E	926	926	946	-5.83631	-6.08204	-5.47723	-3.52121
F926G	F	G	926	926	946	-5.83631	-6.06602	-5.47575	-3.51991
F926H	F	H	926	926	946	-5.83631	-6.08204	-5.47392	-3.52047
F926I	F	I	926	926	946	-4.8035	-6.08204	-5.4755	-3.51891
F926K	F	K	926	926	946	-5.83631	-6.0811	-5.47723	-3.52125
F926L	F	L	926	926	946	-5.83631	-6.07393	-5.47359	-3.51707
F926M	F	M	926	926	946	-5.83631	-6.08204	-5.47723	-3.52142
F926N	F	N	926	926	946	-5.83631	-6.08204	-5.47723	-3.52121
F926P	F	P	926	926	946	-5.83631	-6.08204	-5.47723	-3.52142
F926Q	F	Q	926	926	946	-5.83631	-6.08204	-5.47723	-3.5212
F926R	F	R	926	926	946	-5.83631	-6.07816	-5.47672	-3.52131
F926S	F	S	926	926	946	-5.83631	-6.07423	-5.4762	-3.51911
F926T	F	T	926	926	946	-5.83631	-6.07667	-5.47564	-3.52105
F926V	F	V	926	926	946	-5.83631	-6.07955	-5.4731	-3.51959
F926W	F	W	926	926	946	-5.83631	-6.08204	-5.47723	-3.52164
F926Y	F	Y	926	926	946	-5.83631	-6.07596	-5.47263	-3.51972
T927A	T	A	927	927	947	-5.83631	-5.29246	-5.41347	-3.50104
T927C	T	C	927	927	947	-5.83631	-5.64604	-5.42103	-3.51393
T927D	T	D	927	927	947	-5.83631	-5.64604	-5.42103	-3.51447
T927E	T	E	927	927	947	-5.83631	-5.64228	-5.42052	-3.51401
T927F	T	F	927	927	947	-5.83631	-5.64604	-5.42035	-3.51399
T927G	T	G	927	927	947	-5.83631	-5.64604	-5.41754	-3.51497
T927H	T	H	927	927	947	-5.83631	-5.64604	-5.42103	-3.51518
T927I	T	I	927	927	947	-5.83631	-5.64003	-5.41832	-3.51355
T927K	T	K	927	927	947	-5.83631	-5.63849	-5.41869	-3.51317
T927L	T	L	927	927	947	-5.83631	-5.63305	-5.41831	-3.51096
T927M	T	M	927	927	947	-5.83631	-5.64081	-5.42024	-3.51471
T927N	T	N	927	927	947	-5.83631	-5.64148	-5.41777	-3.51415
T927P	T	P	927	927	947	-5.83631	-5.63647	-5.41756	-3.51317
T927Q	T	Q	927	927	947	-5.83631	-5.64604	-5.42103	-3.51475
T927R	T	R	927	927	947	-5.83631	-5.62953	-5.41737	-3.51374
T927S	T	S	927	927	947	-5.83631	-4.09848	-5.28261	-3.5112
T927V	T	V	927	927	947	-4.8035	-5.64604	-5.41773	-3.51307
T927W	T	W	927	927	947	-5.83631	-5.64604	-5.42103	-3.51518
T927Y	T	Y	927	927	947	-5.83631	-5.64604	-5.42103	-3.51518
A928C	A	C	928	928	948	-4.0212	-2.89786	-1.70614	-1.35177
A928D	A	D	928	928	948	-4.0212	-2.89786	-2.48735	-1.35789
A928E	A	E	928	928	948	-4.0212	-2.89786	-2.48735	-1.35768
A928F	A	F	928	928	948	-4.0212	-2.89786	-2.48735	-1.354
A928G	A	G	928	928	948	-1.45072	-0.48529	0.227615	-0.19297
A928H	A	H	928	928	948	-4.0212	-2.89607	-2.48573	-1.35679
A928I	A	I	928	928	948	-2.78002	-1.77852	-1.50946	-1.33736
A928K	A	K	928	928	948	-4.0212	-2.89376	-2.48594	-1.35713
A928L	A	L	928	928	948	-4.0212	-2.8738	-2.4689	-1.35116
A928M	A	M	928	928	948	-4.0212	-2.89786	-2.48735	-1.35768
A928N	A	N	928	928	948	-4.0212	-2.89705	-2.4869	-1.35733
A928P	A	P	928	928	948	-4.0212	-2.89786	-2.48735	-1.35763
A928Q	A	Q	928	928	948	-4.0212	-2.89618	-2.48581	-1.35666
A928R	A	R	928	928	948	-4.0212	-2.89786	-2.48673	-1.35789
A928S	A	S	928	928	948	-0.703018	0.79021	-0.145638	-0.319677
A928T	A	T	928	928	948	-3.19317	0.0146624	-0.800839	-0.884752
A928V	A	V	928	928	948	-2.83638	-1.35997	-1.34185	-0.939021
A928W	A	W	928	928	948	-4.0212	-2.89386	-2.48593	-1.35731
A928Y	A	Y	928	928	948	-4.0212	-2.89565	-1.75414	-1.35621
I929A	I	A	929	929	949	-3.5217	-1.74584	-2.39856	-2.25028
I929C	I	C	929	929	949	-4.76092	-3.92013	-3.93141	-2.2515
I929D	I	D	929	929	949	-4.76092	-3.92013	-3.93141	-2.25341
I929E	I	E	929	929	949	-4.76092	-3.92013	-3.93141	-2.25318
I929F	I	F	929	929	949	-4.76092	-3.91922	-3.93141	-2.25118
I929G	I	G	929	929	949	-4.76092	-3.92013	-3.93141	-2.25144
I929H	I	H	929	929	949	-4.76092	-3.91765	-3.92948	-2.25148
I929K	I	K	929	929	949	-4.76092	-3.92013	-3.93141	-2.25341
I929L	I	L	929	929	949	-3.03779	-2.33689	-3.40634	-2.05016
I929M	I	M	929	929	949	-3.27886	-3.57435	-3.28695	-1.91015
I929N	I	N	929	929	949	-4.76092	-3.92013	-3.93141	-2.25341
I929P	I	P	929	929	949	-4.76092	-3.90848	-3.92981	-2.25147
I929Q	I	Q	929	929	949	-4.76092	-3.92013	-3.93031	-2.25308
I929R	I	R	929	929	949	-4.76092	-3.92013	-3.92984	-2.25326
I929S	I	S	929	929	949	-4.76092	-3.90203	-3.9267	-2.25104
I929T	I	T	929	929	949	-4.75451	-3.91369	-3.92716	-2.24893
I929V	I	V	929	929	949	-2.27309	-0.10042	-1.0382	-0.838521
I929W	I	W	929	929	949	-4.76092	-3.91828	-3.9281	-2.25209
I929Y	I	Y	929	929	949	-4.76092	-3.92013	-3.93141	-2.25341
F930A	F	A	930	930	950	-5.87687	-6.088	-5.48023	-3.52278
F930C	F	C	930	930	950	-5.87687	-6.088	-5.48023	-3.52336
F930D	F	D	930	930	950	-5.87687	-6.08497	-5.47708	-3.52086
F930E	F	E	930	930	950	-5.87687	-6.088	-5.48023	-3.52336
F930G	F	G	930	930	950	-5.87687	-6.088	-5.48023	-3.52271
F930H	F	H	930	930	950	-5.87687	-6.088	-5.47852	-3.52322
F930I	F	I	930	930	950	-5.87687	-6.088	-5.48023	-3.52228
F930K	F	K	930	930	950	-5.87687	-6.088	-5.48023	-3.52336
F930L	F	L	930	930	950	-5.87687	-6.07193	-5.4748	-3.51948
F930M	F	M	930	930	950	-5.87687	-6.088	-5.48023	-3.52238
F930N	F	N	930	930	950	-5.87687	-6.08317	-5.47867	-3.52281
F930P	F	P	930	930	950	-5.87687	-6.088	-5.47974	-3.5224
F930Q	F	Q	930	930	950	-5.87687	-6.087	-5.48023	-3.52309
F930R	F	R	930	930	950	-5.87687	-6.088	-5.48023	-3.52314
F930S	F	S	930	930	950	-5.87687	-6.088	-5.47973	-3.52184
F930T	F	T	930	930	950	-5.87687	-6.088	-5.48023	-3.52315
F930V	F	V	930	930	950	-5.87687	-6.08525	-5.48023	-3.51803
F930W	F	W	930	930	950	-5.87687	-6.08705	-5.48023	-3.52271
F930Y	F	Y	930	930	950	-5.87687	-6.08019	-5.47747	-3.5219
T931A	T	A	931	931	951	-4.50159	-3.08371	-3.60551	-2.98634
T931C	T	C	931	931	951	-5.61541	-5.34603	-5.06207	-3.06661
T931D	T	D	931	931	951	-5.61541	-5.34862	-5.06428	-3.06938
T931E	T	E	931	931	951	-5.61541	-5.34862	-5.06428	-3.06953
T931F	T	F	931	931	951	-5.61541	-5.34771	-5.06295	-3.06159
T931G	T	G	931	931	951	-5.61541	-5.346	-5.06229	-3.06389
T931H	T	H	931	931	951	-5.61541	-5.34862	-5.06428	-3.06953
T931I	T	I	931	931	951	-5.61541	-5.00984	-4.22725	-3.06017
T931K	T	K	931	931	951	-5.61541	-5.34862	-5.06428	-3.06953
T931L	T	L	931	931	951	-5.61541	-5.30518	-5.05231	-2.5776
T931M	T	M	931	931	951	-5.61541	-5.34862	-5.06428	-3.06449
T931N	T	N	931	931	951	-5.61541	-5.34862	-5.06428	-3.06931
T931P	T	P	931	931	951	-5.61541	-5.34534	-5.06316	-3.06813
T931Q	T	Q	931	931	951	-5.61541	-5.34862	-5.06045	-3.06953
T931R	T	R	931	931	951	-5.61541	-5.34862	-5.06428	-3.06953
T931S	T	S	931	931	951	-4.09386	-4.35997	-5.03344	-3.0596
T931V	T	V	931	931	951	-5.61541	-5.34862	-4.22988	-2.6523
T931W	T	W	931	931	951	-5.61541	-5.34411	-5.0623	-3.06865
T931Y	T	Y	931	931	951	-5.61541	-5.34862	-5.06428	-3.06912
V932A	V	A	932	932	952	-4.84268	-3.28322	-2.45375	-0.414899
V932C	V	C	932	932	952	-4.88053	-4.16148	-2.77975	-1.03107
V932D	V	D	932	932	952	-4.88053	-4.1684	-3.33099	-1.03602
V932E	V	E	932	932	952	-4.88053	-4.1684	-3.33099	-1.03602
V932F	V	F	932	932	952	-3.24198	-3.77462	-1.29226	0.129761
V932G	V	G	932	932	952	-4.88053	-4.16193	-3.32965	-0.935267
V932H	V	H	932	932	952	-4.88053	-4.1684	-3.33099	-1.03602
V932I	V	I	932	932	952	-2.22943	-0.374046	-0.143434	-0.0814064
V932K	V	K	932	932	952	-4.88053	-4.1684	-3.32805	-1.03549
V932L	V	L	932	932	952	-3.07356	-1.70505	-1.58229	-0.560047
V932M	V	M	932	932	952	-4.88053	-4.15171	-3.32588	-1.03203
V932N	V	N	932	932	952	-4.88053	-4.1684	-3.33099	-1.03602
V932P	V	P	932	932	952	-4.88053	-4.1684	-3.32925	-1.03451
V932Q	V	Q	932	932	952	-4.88053	-4.16406	-3.32924	-1.03461
V932R	V	R	932	932	952	-4.88053	-4.1684	-3.33099	-1.03563
V932S	V	S	932	932	952	-4.88053	-4.15687	-3.3175	-1.02779
V932T	V	T	932	932	952	-4.88053	-4.07183	-3.3116	-0.834142
V932W	V	W	932	932	952	-4.88053	-4.1684	-3.33099	-1.03602
V932Y	V	Y	932	932	952	-4.88053	-4.1684	-3.33099	-1.03602
E933A	E	A	933	933	953	-5.87687	-6.07119	-5.469	-3.5187
E933C	E	C	933	933	953	-5.87687	-6.06426	-5.46578	-3.51622
E933D	E	D	933	933	953	-5.87687	-6.06964	-5.46948	-3.51726
E933F	E	F	933	933	953	-5.87687	-6.06731	-5.46978	-3.51795
E933G	E	G	933	933	953	-5.87687	-6.07213	-5.47134	-3.5186
E933H	E	H	933	933	953	-5.87687	-6.06865	-5.46831	-3.51664
E933I	E	I	933	933	953	-5.87687	-6.07213	-5.47134	-3.51924
E933K	E	K	933	933	953	-5.87687	-6.06935	-5.46862	-3.51685
E933L	E	L	933	933	953	-5.87687	-6.07006	-5.46729	-3.5172
E933M	E	M	933	933	953	-5.87687	-6.07213	-5.47134	-3.51924
E933N	E	N	933	933	953	-5.87687	-6.07213	-5.46961	-3.5186
E933P	E	P	933	933	953	-5.87687	-6.0371	-5.46344	-3.51575
E933Q	E	Q	933	933	953	-5.87687	-6.07118	-5.46997	-3.51545
E933R	E	R	933	933	953	-5.87687	-6.07113	-5.47134	-3.51924
E933S	E	S	933	933	953	-5.87687	-6.0595	-5.4698	-3.51683
E933T	E	T	933	933	953	-5.87687	-6.07213	-5.47134	-3.51887
E933V	E	V	933	933	953	-5.87687	-6.07213	-5.47134	-3.51924
E933W	E	W	933	933	953	-5.87687	-6.07213	-5.47134	-3.51849
E933Y	E	Y	933	933	953	-5.87687	-6.07213	-5.4701	-3.51909
I934A	I	A	934	934	954	-5.7995	-5.56546	-4.46681	-2.41272
I934C	I	C	934	934	954	-5.7995	-5.56988	-4.46777	-2.41575
I934D	I	D	934	934	954	-5.7995	-5.57561	-4.46996	-2.41814
I934E	I	E	934	934	954	-5.7995	-5.57561	-4.46996	-2.41814
I934F	I	F	934	934	954	-5.7995	-5.57561	-4.46579	-2.41574
I934G	I	G	934	934	954	-5.7995	-5.57561	-4.46823	-2.41637
I934H	I	H	934	934	954	-5.7995	-5.57561	-4.46996	-2.41759
I934K	I	K	934	934	954	-5.7995	-5.57293	-4.46801	-2.41619
I934L	I	L	934	934	954	-5.7995	-3.8683	-3.03092	-2.34588
I934M	I	M	934	934	954	-5.7995	-5.57561	-1.9295	-0.807216
I934N	I	N	934	934	954	-5.7995	-5.57561	-4.46996	-2.41771
I934P	I	P	934	934	954	-5.7995	-5.56926	-4.46465	-2.41567
I934Q	I	Q	934	934	954	-5.7995	-5.57561	-4.46996	-2.41814
I934R	I	R	934	934	954	-5.7995	-5.57561	-4.46931	-2.41814
I934S	I	S	934	934	954	-5.7995	-5.54632	-4.46491	-2.41531
I934T	I	T	934	934	954	-5.7995	-5.57319	-4.46757	-2.4161
I934V	I	V	934	934	954	-4.6667	-4.97555	-3.79905	-2.40212
I934W	I	W	934	934	954	-5.7995	-5.57225	-4.46706	-2.41629
I934Y	I	Y	934	934	954	-5.7995	-5.57561	-4.46996	-2.41814
L935A	L	A	935	935	955	-3.92335	-1.82606	-2.46575	-0.36538
L935C	L	C	935	935	955	-4.79586	-1.92161	-2.98533	-0.89638
L935D	L	D	935	935	955	-4.81903	-3.44267	-3.19837	-0.924502
L935E	L	E	935	935	955	-4.81903	-3.44267	-3.19837	-0.924502
L935F	L	F	935	935	955	-4.70416	-2.34718	-2.86956	-0.84675
L935G	L	G	935	935	955	-4.81903	-3.41669	-2.44618	-0.914654
L935H	L	H	935	935	955	-4.81903	-3.43785	-3.19837	-0.924502
L935I	L	I	935	935	955	-2.12948	-0.370383	-0.315053	0.0778517
L935K	L	K	935	935	955	-4.81903	-3.43953	-3.19606	-0.922422
L935M	L	M	935	935	955	-4.21709	-3.34594	-2.28023	-0.784987
L935N	L	N	935	935	955	-4.81903	-3.44267	-2.9519	-0.923596
L935P	L	P	935	935	955	-4.81903	-3.43618	-3.19744	-0.921945
L935Q	L	Q	935	935	955	-4.81903	-3.44267	-3.19837	-0.924108
L935R	L	R	935	935	955	-4.81903	-3.43844	-3.19837	-0.92424
L935S	L	S	935	935	955	-4.81903	-2.80458	-3.13849	-0.904083
L935T	L	T	935	935	955	-4.81903	-1.24496	-1.82945	-0.203453
L935V	L	V	935	935	955	-2.30159	-0.796666	-1.41739	0.159823
L935W	L	W	935	935	955	-4.81903	-3.4023	-3.16944	-0.921815
L935Y	L	Y	935	935	955	-4.81903	-3.44267	-3.19775	-0.924273
L936A	L	A	936	936	956	-4.54857	-5.51118	-4.83467	-2.55178
L936C	L	C	936	936	956	-5.48749	-5.51118	-4.83157	-2.55253
L936D	L	D	936	936	956	-5.48749	-5.51118	-4.83467	-2.55287
L936E	L	E	936	936	956	-5.48749	-5.51118	-4.83314	-2.55313
L936F	L	F	936	936	956	-5.38833	-5.30577	-4.76753	-2.53457
L936G	L	G	936	936	956	-5.48749	-5.51118	-4.83467	-2.55313
L936H	L	H	936	936	956	-5.48749	-5.51118	-4.83467	-2.55306
L936I	L	I	936	936	956	-3.7735	-2.70075	-2.58292	-1.53154
L936K	L	K	936	936	956	-5.48749	-5.49846	-4.83418	-2.55236
L936M	L	M	936	936	956	-5.48749	-5.51118	-3.53103	-2.52958
L936N	L	N	936	936	956	-5.48749	-5.50855	-4.8327	-2.55128
L936P	L	P	936	936	956	-5.48749	-5.46648	-4.82897	-2.54992
L936Q	L	Q	936	936	956	-5.48749	-5.50087	-4.83262	-2.5525
L936R	L	R	936	936	956	-5.48749	-5.51118	-4.83467	-2.55276
L936S	L	S	936	936	956	-5.48749	-5.51029	-4.83419	-2.55229
L936T	L	T	936	936	956	-5.48749	-5.51118	-4.83467	-2.55116
L936V	L	V	936	936	956	-4.39343	-5.35003	-4.42759	-1.88124
L936W	L	W	936	936	956	-5.48749	-5.51118	-4.83467	-2.55335
L936Y	L	Y	936	936	956	-5.48749	-5.51023	-4.83467	-2.55335
K937A	K	A	937	937	957	-5.87687	-6.05823	-5.46479	-3.51752
K937C	K	C	937	937	957	-5.87687	-6.05823	-5.46479	-3.51739
K937D	K	D	937	937	957	-5.87687	-6.05823	-5.46479	-3.51757
K937E	K	E	937	937	957	-5.87687	-6.05823	-5.46479	-3.51762
K937F	K	F	937	937	957	-5.87687	-6.05823	-5.46479	-3.51784
K937G	K	G	937	937	957	-5.87687	-6.05823	-5.46479	-3.51713
K937H	K	H	937	937	957	-5.87687	-6.04731	-5.46265	-3.51698
K937I	K	I	937	937	957	-5.87687	-6.05351	-5.45827	-3.51579
K937L	K	L	937	937	957	-5.87687	-6.05823	-5.46319	-3.51699
K937M	K	M	937	937	957	-5.87687	-6.05823	-5.46355	-3.51651
K937N	K	N	937	937	957	-5.87687	-6.05435	-5.46427	-3.51727
K937P	K	P	937	937	957	-5.87687	-6.05143	-5.46275	-3.5172
K937Q	K	Q	937	937	957	-5.87687	-5.97908	-5.42289	-3.49543
K937R	K	R	937	937	957	-5.87687	-6.05823	-5.46479	-3.5162
K937S	K	S	937	937	957	-5.87687	-6.04861	-5.46355	-3.51677
K937T	K	T	937	937	957	-5.87687	-6.05823	-5.46479	-3.51727
K937V	K	V	937	937	957	-5.87687	-6.05727	-5.46342	-3.51682
K937W	K	W	937	937	957	-5.87687	-6.05574	-5.46293	-3.51657
K937Y	K	Y	937	937	957	-5.87687	-6.05823	-5.46294	-3.51764
M938A	M	A	938	938	958	-5.37175	-2.99127	-3.73926	-2.93458
M938C	M	C	938	938	958	-5.37175	-4.31014	-3.76435	-2.93592
M938D	M	D	938	938	958	-5.37175	-4.31014	-3.76435	-2.93592
M938E	M	E	938	938	958	-5.37175	-4.31014	-3.76435	-2.93592
M938F	M	F	938	938	958	-4.13861	-3.13546	-3.3795	-2.93562
M938G	M	G	938	938	958	-5.37175	-4.31014	-3.76435	-2.93544
M938H	M	H	938	938	958	-5.37175	-4.31014	-3.76435	-2.93592
M938I	M	I	938	938	958	-4.12792	-2.17466	-1.51416	-2.74229
M938K	M	K	938	938	958	-5.37175	-4.31014	-3.76435	-2.93592
M938L	M	L	938	938	958	-4.27762	-1.99368	-2.18685	-2.83433
M938N	M	N	938	938	958	-5.37175	-4.31014	-3.76435	-2.93592
M938P	M	P	938	938	958	-5.37175	-4.31014	-3.76435	-2.93592
M938Q	M	Q	938	938	958	-5.37175	-4.31014	-3.76141	-2.93548
M938R	M	R	938	938	958	-5.37175	-4.31014	-3.76435	-2.93592
M938S	M	S	938	938	958	-5.37175	-4.31014	-3.76296	-2.93521
M938T	M	T	938	938	958	-5.37175	-2.68251	-3.32194	-2.92891
M938V	M	V	938	938	958	-3.273	-1.43718	-1.34233	-2.05512
M938W	M	W	938	938	958	-5.37175	-4.31014	-2.67352	-2.92109
M938Y	M	Y	938	938	958	-5.37175	-4.31014	-3.76435	-2.93592
T939A	T	A	939	939	959	-4.78495	-4.14244	-3.00864	-2.22217
T939C	T	C	939	939	959	-5.19169	-4.30495	-3.12977	-2.30954
T939D	T	D	939	939	959	-5.19169	-4.30495	-3.12977	-2.31005
T939E	T	E	939	939	959	-5.19169	-4.30495	-3.12977	-2.31005
T939F	T	F	939	939	959	-5.19169	-4.30495	-3.12977	-2.3089
T939G	T	G	939	939	959	-5.19169	-4.30495	-3.12977	-2.30981
T939H	T	H	939	939	959	-5.19169	-4.30495	-3.12977	-2.31005
T939I	T	I	939	939	959	-2.96593	-0.758494	-0.239297	-1.38338
T939K	T	K	939	939	959	-5.19169	-4.30495	-3.12977	-2.30918
T939L	T	L	939	939	959	-5.18565	-3.87355	-1.68757	-2.29062
T939M	T	M	939	939	959	-5.01735	-4.20499	-3.04739	-2.26363
T939N	T	N	939	939	959	-5.19169	-4.2999	-3.12832	-2.30955
T939P	T	P	939	939	959	-5.19169	-4.30495	-3.12977	-2.3094
T939Q	T	Q	939	939	959	-5.19169	-4.30495	-3.12677	-2.30976
T939R	T	R	939	939	959	-5.19169	-4.30495	-3.12977	-2.30677
T939S	T	S	939	939	959	-5.19169	-4.2966	-3.12646	-2.30822
T939V	T	V	939	939	959	-2.88937	-1.27098	-0.278054	-1.33524
T939W	T	W	939	939	959	-5.19169	-4.30495	-3.12977	-2.31005
T939Y	T	Y	939	939	959	-5.19169	-4.30495	-3.12977	-2.31005
T940A	T	A	940	940	960	0.551324	0.547273	1.9757	1.40259
T940C	T	C	940	940	960	-2.91828	-3.41732	-1.33274	-0.767151
T940D	T	D	940	940	960	-1.63101	-3.41732	1.03684	0.156769
T940E	T	E	940	940	960	-2.91828	-3.41732	-1.29133	-0.757104
T940F	T	F	940	940	960	-2.91828	-3.41732	-1.33274	-0.767151
T940G	T	G	940	940	960	-2.91828	-3.41506	-0.561352	-0.76518
T940H	T	H	940	940	960	-2.91828	-3.41732	-1.32334	-0.764641
T940I	T	I	940	940	960	-2.91828	-3.41732	-1.33274	-0.767151
T940K	T	K	940	940	960	-2.91828	-3.41732	-1.33274	-0.765795
T940L	T	L	940	940	960	-2.91828	-3.41649	-1.33077	-0.765881
T940M	T	M	940	940	960	-2.91828	-3.41732	-1.33274	-0.766933
T940N	T	N	940	940	960	-2.91828	-3.41732	-1.32478	-0.763902
T940P	T	P	940	940	960	-2.91828	-3.41732	-1.32976	-0.766861
T940Q	T	Q	940	940	960	-2.91828	-3.41732	-1.33274	-0.767151
T940R	T	R	940	940	960	-2.91828	-3.41732	-1.33274	-0.767151
T940S	T	S	940	940	960	-0.238957	-0.652171	0.352451	-0.494174
T940V	T	V	940	940	960	-0.0410106	-0.394751	0.301033	-0.560628
T940W	T	W	940	940	960	-2.91828	-3.4124	-1.33274	-0.766923
T940Y	T	Y	940	940	960	-2.91828	-3.41732	-1.33274	-0.767151
F941A	F	A	941	941	961	-4.03279	-3.67422	-2.73554	-0.904394
F941C	F	C	941	941	961	-4.03765	-3.66948	-2.73558	-0.913612
F941D	F	D	941	941	961	-4.03765	-1.61595	-2.72262	-0.911997
F941E	F	E	941	941	961	-4.03765	-3.67581	-2.73694	-0.91361
F941G	F	G	941	941	961	-4.03765	-3.67076	-2.73694	-0.913587
F941H	F	H	941	941	961	-2.33866	-3.40523	-2.69204	-0.893433
F941I	F	I	941	941	961	-3.05928	-3.67351	-2.73331	-0.911741
F941K	F	K	941	941	961	-4.03765	-3.67581	-2.73694	-0.900764
F941L	F	L	941	941	961	-4.03765	-3.46299	-0.436132	0.431137
F941M	F	M	941	941	961	-4.03765	-3.67581	-1.3816	-0.768315
F941N	F	N	941	941	961	-4.03765	-3.15928	-2.2882	-0.90851
F941P	F	P	941	941	961	-4.03765	-3.67581	-2.73694	-0.914261
F941Q	F	Q	941	941	961	-3.14857	-3.67581	-1.44011	-0.700767
F941R	F	R	941	941	961	-4.03765	-3.67077	-2.7355	-0.912783
F941S	F	S	941	941	961	-4.03765	-3.66497	-2.72915	-0.901424
F941T	F	T	941	941	961	-4.03765	-3.67581	-2.73694	-0.89981
F941V	F	V	941	941	961	-4.03765	-3.67581	-2.73694	-0.912215
F941W	F	W	941	941	961	-4.03765	-3.67496	-2.73636	-0.912617
F941Y	F	Y	941	941	961	-0.146258	0.680574	0.752563	0.791588
G942A	G	A	942	942	962	-5.87799	-6.11392	-5.4905	-3.54005
G942C	G	C	942	942	962	-5.87799	-6.12047	-5.48972	-3.53858
G942D	G	D	942	942	962	-5.87799	-6.12324	-5.4922	-3.54075
G942E	G	E	942	942	962	-5.87799	-6.11357	-5.49048	-3.54052
G942F	G	F	942	942	962	-5.87799	-6.12324	-5.4922	-3.5403
G942H	G	H	942	942	962	-5.87799	-6.12324	-5.4922	-3.54075
G942I	G	I	942	942	962	-5.87799	-6.11759	-5.49063	-3.54046
G942K	G	K	942	942	962	-5.87799	-6.12324	-5.4922	-3.54075
G942L	G	L	942	942	962	-5.87799	-6.12324	-5.4922	-3.53976
G942M	G	M	942	942	962	-5.87799	-6.12324	-5.4922	-3.54075
G942N	G	N	942	942	962	-5.87799	-6.12324	-5.4922	-3.53832
G942P	G	P	942	942	962	-5.87799	-6.12324	-5.4922	-3.54005
G942Q	G	Q	942	942	962	-5.87799	-6.12324	-5.4922	-3.54075
G942R	G	R	942	942	962	-5.87799	-6.12324	-5.4922	-3.54027
G942S	G	S	942	942	962	-5.87799	-6.12324	-5.49133	-3.53315
G942T	G	T	942	942	962	-5.87799	-6.12077	-5.49134	-3.54075
G942V	G	V	942	942	962	-5.87799	-6.12324	-5.4922	-3.54075
G942W	G	W	942	942	962	-5.87799	-6.12324	-5.4922	-3.54075
G942Y	G	Y	942	942	962	-5.87799	-6.12324	-5.4922	-3.54052
A943C	A	C	943	943	963	-5.25601	-3.84712	-2.98438	-2.38755
A943D	A	D	943	943	963	-5.25601	-3.928	-3.00705	-2.39391
A943E	A	E	943	943	963	-5.25601	-3.928	-3.00705	-2.39412
A943F	A	F	943	943	963	-4.04191	-1.03199	-1.24442	-2.15762
A943G	A	G	943	943	963	-4.37266	-3.87279	-2.99777	-2.38941
A943H	A	H	943	943	963	-5.25601	-3.928	-3.00705	-2.3932
A943I	A	I	943	943	963	-4.2866	-3.928	-2.12337	-2.34976
A943K	A	K	943	943	963	-5.25601	-3.928	-3.00705	-2.39384
A943L	A	L	943	943	963	-3.14169	-0.799816	-0.232424	-1.20021
A943M	A	M	943	943	963	-5.25601	-3.61263	-2.95535	-2.36313
A943N	A	N	943	943	963	-5.25601	-3.928	-3.00705	-2.39412
A943P	A	P	943	943	963	-5.25601	-3.928	-3.00534	-2.39345
A943Q	A	Q	943	943	963	-5.25601	-3.928	-3.00705	-2.39397
A943R	A	R	943	943	963	-5.25601	-3.928	-3.00705	-2.39412
A943S	A	S	943	943	963	-5.25601	-3.928	-3.00705	-2.39308
A943T	A	T	943	943	963	-5.25601	-3.928	-3.00705	-2.3939
A943V	A	V	943	943	963	-3.29649	-0.934111	-0.35344	-2.30098
A943W	A	W	943	943	963	-5.25601	-3.928	-3.00622	-2.01094
A943Y	A	Y	943	943	963	-5.25601	-3.928	-3.00705	-2.39412
F944A	F	A	944	944	964	-5.35271	-3.104	-2.44537	-2.41962
F944C	F	C	944	944	964	-5.35271	-4.03884	-3.15521	-1.85394
F944D	F	D	944	944	964	-5.35271	-4.03884	-3.15521	-2.42209
F944E	F	E	944	944	964	-5.35271	-4.03884	-3.15521	-2.42209
F944G	F	G	944	944	964	-5.35271	-4.03884	-3.15521	-2.42209
F944H	F	H	944	944	964	-5.35271	-4.03884	-3.15521	-2.42209
F944I	F	I	944	944	964	-2.93048	-0.639794	-0.258513	-2.01239
F944K	F	K	944	944	964	-5.35271	-4.03884	-3.15521	-2.42143
F944L	F	L	944	944	964	-5.35271	-3.23389	-1.71922	-1.8778
F944M	F	M	944	944	964	-5.35271	-2.62057	-3.10692	-2.41836
F944N	F	N	944	944	964	-5.35271	-4.03884	-3.15521	-2.42209
F944P	F	P	944	944	964	-5.35271	-4.03884	-3.15521	-2.42209
F944Q	F	Q	944	944	964	-5.35271	-4.03884	-3.15521	-2.42209
F944R	F	R	944	944	964	-5.35271	-4.03884	-3.15521	-2.42209
F944S	F	S	944	944	964	-5.35271	-4.03884	-3.15521	-2.42209
F944T	F	T	944	944	964	-5.35271	-4.03884	-3.15521	-2.42185
F944V	F	V	944	944	964	-3.02342	-1.10347	-0.399176	-2.10194
F944W	F	W	944	944	964	-5.35271	-4.03884	-3.15521	-2.41751
F944Y	F	Y	944	944	964	-5.35271	-4.03884	-3.15521	-2.21764
L945A	L	A	945	945	965	-4.25875	-3.54587	-4.50503	-3.02403
L945C	L	C	945	945	965	-5.16563	-4.82739	-4.50742	-3.04544
L945D	L	D	945	945	965	-5.16563	-4.82739	-4.50742	-3.05355
L945E	L	E	945	945	965	-5.16563	-4.82739	-4.50742	-3.05355
L945F	L	F	945	945	965	-3.73584	-2.55184	-3.71709	-2.35254
L945G	L	G	945	945	965	-5.16563	-4.82739	-4.50742	-3.05355
L945H	L	H	945	945	965	-5.16563	-4.82739	-4.50742	-3.05355
L945I	L	I	945	945	965	-3.84316	-3.16821	-2.39785	-2.99525
L945K	L	K	945	945	965	-5.16563	-4.82739	-4.50742	-3.05355
L945M	L	M	945	945	965	-5.16563	-2.89285	-3.56222	-2.98908
L945N	L	N	945	945	965	-5.16563	-4.82739	-4.50742	-3.05333
L945P	L	P	945	945	965	-5.16563	-4.82739	-4.50742	-3.05355
L945Q	L	Q	945	945	965	-5.16563	-4.82739	-4.50742	-3.05271
L945R	L	R	945	945	965	-5.16563	-4.82739	-4.50742	-3.05334
L945S	L	S	945	945	965	-5.16563	-4.82656	-4.50679	-2.96019
L945T	L	T	945	945	965	-5.16563	-4.82739	-4.50742	-3.05333
L945V	L	V	945	945	965	-2.87791	-4.05228	-4.44657	-3.01141
L945W	L	W	945	945	965	-5.16563	-4.82739	-4.22825	-3.0408
L945Y	L	Y	945	945	965	-5.16563	-4.82248	-4.5059	-3.01794
H946A	H	A	946	946	966	-5.87799	-6.13126	-5.38515	-3.06203
H946C	H	C	946	946	966	-5.87799	-6.13126	-5.38515	-3.06009
H946D	H	D	946	946	966	-5.87799	-6.13126	-5.38515	-3.05015
H946E	H	E	946	946	966	-5.87799	-6.13126	-5.3831	-3.06222
H946F	H	F	946	946	966	-5.87799	-6.13126	-5.38515	-3.06285
H946G	H	G	946	946	966	-5.87799	-6.13126	-5.38515	-2.18637
H946I	H	I	946	946	966	-5.87799	-6.13126	-5.38515	-3.06206
H946K	H	K	946	946	966	-5.87799	-6.12879	-5.38515	-3.06289
H946L	H	L	946	946	966	-5.87799	-6.13126	-5.38515	-3.06267
H946M	H	M	946	946	966	-5.87799	-6.13126	-5.38515	-3.06312
H946N	H	N	946	946	966	-5.87799	-6.13126	-5.38515	-3.06297
H946P	H	P	946	946	966	-5.87799	-6.13126	-5.38515	-3.06169
H946Q	H	Q	946	946	966	-5.87799	-6.13126	-4.64067	-2.96195
H946R	H	R	946	946	966	-5.87799	-6.13126	-5.38327	-3.0616
H946S	H	S	946	946	966	-5.87799	-6.13126	-5.38515	-3.06224
H946T	H	T	946	946	966	-5.87799	-6.12467	-5.38449	-3.06067
H946V	H	V	946	946	966	-5.87799	-6.13126	-5.38515	-3.06312
H946W	H	W	946	946	966	-5.87799	-6.13126	-5.38515	-3.06312
H946Y	H	Y	946	946	966	-5.87799	-6.13126	-5.38515	-3.06312
K947A	K	A	947	947	967	-5.02671	-4.61249	-4.11949	-2.35865
K947C	K	C	947	947	967	-5.02671	-4.61832	-4.12037	-2.35992
K947D	K	D	947	947	967	-5.02671	-2.8522	-2.81607	-1.96852
K947E	K	E	947	947	967	-3.33199	-3.11761	-2.65862	-1.6733
K947F	K	F	947	947	967	-5.02671	-4.61832	-4.12037	-2.35992
K947G	K	G	947	947	967	-5.02671	-4.61832	-4.11882	-2.35481
K947H	K	H	947	947	967	-5.02671	-4.57198	-4.11529	-2.34086
K947I	K	I	947	947	967	-5.02671	-4.61832	-4.12037	-2.36015
K947L	K	L	947	947	967	-5.02671	-4.61832	-4.1185	-2.35927
K947M	K	M	947	947	967	-5.02671	-4.61832	-4.12037	-2.36015
K947N	K	N	947	947	967	-5.02671	-4.55625	-4.081	-2.33078
K947P	K	P	947	947	967	-5.02671	-1.90055	-1.70258	-1.73343
K947Q	K	Q	947	947	967	-3.34326	-3.41273	-3.77464	-2.11547
K947R	K	R	947	947	967	-5.02671	-3.86114	-3.99236	-2.29748
K947S	K	S	947	947	967	-5.02671	-4.59509	-3.85255	-2.33982
K947T	K	T	947	947	967	-2.95885	-3.93733	-3.12145	-2.33277
K947V	K	V	947	947	967	-5.02671	-4.61832	-4.12037	-2.36015
K947W	K	W	947	947	967	-5.02671	-4.61832	-4.12037	-2.36015
K947Y	K	Y	947	947	967	-5.02671	-4.61832	-4.11868	-2.35821
G948A	G	A	948	948	968	-5.68899	-5.17825	-4.95286	-3.11909
G948C	G	C	948	948	968	-5.68899	-5.49565	-5.02609	-3.12331
G948D	G	D	948	948	968	-5.68899	-3.69003	-4.92968	-3.08139
G948E	G	E	948	948	968	-5.68899	-3.97795	-4.87904	-3.11474
G948F	G	F	948	948	968	-5.68899	-5.49565	-5.02609	-3.1244
G948H	G	H	948	948	968	-5.68899	-5.49565	-5.02609	-3.05079
G948I	G	I	948	948	968	-5.68899	-5.49565	-5.02609	-3.12462
G948K	G	K	948	948	968	-5.68899	-5.49565	-5.02609	-2.82332
G948L	G	L	948	948	968	-5.68899	-5.49565	-5.02609	-3.1244
G948M	G	M	948	948	968	-5.68899	-5.49565	-5.02609	-3.12462
G948N	G	N	948	948	968	-5.68899	-5.49565	-5.01518	-3.06157
G948P	G	P	948	948	968	-5.68899	-5.49565	-5.02609	-3.12462
G948Q	G	Q	948	948	968	-5.68899	-5.49565	-5.02609	-2.69247
G948R	G	R	948	948	968	-5.68899	-5.49565	-4.60958	-3.09444
G948S	G	S	948	948	968	-4.18304	-5.49565	-4.29207	-3.11741
G948T	G	T	948	948	968	-5.68899	-5.49565	-5.02609	-3.11308
G948V	G	V	948	948	968	-5.68899	-5.49565	-5.02609	-3.11144
G948W	G	W	948	948	968	-5.68899	-5.49565	-4.16731	-3.1244
G948Y	G	Y	948	948	968	-5.68899	-5.49565	-5.02609	-3.12196
A949C	A	C	949	949	969	-4.45962	-3.87336	-3.49514	-1.80815
A949D	A	D	949	949	969	-4.45962	-3.87336	-2.67395	-1.81229
A949E	A	E	949	949	969	-4.45962	-3.87336	-3.49514	-1.81229
A949F	A	F	949	949	969	-4.45962	-3.87336	-3.49514	-1.81229
A949G	A	G	949	949	969	-4.45962	-3.87336	-3.49514	-1.81121
A949H	A	H	949	949	969	-4.45962	-3.87336	-3.49514	-1.81189
A949I	A	I	949	949	969	-4.45962	-3.87336	-3.49514	-1.81207
A949K	A	K	949	949	969	-4.45962	-3.87336	-2.68451	-1.81186
A949L	A	L	949	949	969	-4.45962	-3.87246	-3.49454	-1.81174
A949M	A	M	949	949	969	-4.45962	-3.87336	-3.49514	-1.81229
A949N	A	N	949	949	969	-4.45962	-3.87336	-3.49514	-1.80879
A949P	A	P	949	949	969	-4.45962	-3.87336	-3.49514	-1.80986
A949Q	A	Q	949	949	969	-4.45962	-3.87336	-3.49514	-1.81207
A949R	A	R	949	949	969	-4.45962	-3.87336	-3.49514	-1.81229
A949S	A	S	949	949	969	-0.263367	1.20207	0.571924	0.434543
A949T	A	T	949	949	969	-4.45962	-3.87336	-3.49514	-1.71449
A949V	A	V	949	949	969	-4.45962	-3.87336	-3.49514	-1.78072
A949W	A	W	949	949	969	-4.45962	-3.87336	-3.49514	-1.81229
A949Y	A	Y	949	949	969	-4.45962	-3.87336	-3.49514	-1.81207
F950A	F	A	950	950	970	-5.81306	-6.13199	-4.79413	-2.50487
F950C	F	C	950	950	970	-5.81306	-6.13199	-4.79597	-2.50509
F950D	F	D	950	950	970	-5.81306	-6.13199	-4.79597	-2.50509
F950E	F	E	950	950	970	-5.81306	-6.13199	-4.79597	-2.50509
F950G	F	G	950	950	970	-5.81306	-6.13199	-4.79597	-2.50487
F950H	F	H	950	950	970	-5.81306	-6.13199	-4.79597	-2.50509
F950I	F	I	950	950	970	-5.81306	-6.13199	-4.79597	-2.50509
F950K	F	K	950	950	970	-5.81306	-6.13199	-4.79597	-2.50509
F950L	F	L	950	950	970	-5.81306	-6.13199	-4.79597	-2.50419
F950M	F	M	950	950	970	-5.81306	-6.13199	-4.79597	-2.50509
F950N	F	N	950	950	970	-5.81306	-6.13199	-4.79597	-2.50509
F950P	F	P	950	950	970	-5.81306	-6.13199	-4.79597	-2.50509
F950Q	F	Q	950	950	970	-5.81306	-6.13199	-4.79597	-2.50509
F950R	F	R	950	950	970	-5.81306	-6.13199	-4.79597	-2.50509
F950S	F	S	950	950	970	-5.81306	-6.12635	-4.7945	-2.50449
F950T	F	T	950	950	970	-5.81306	-6.13199	-4.79597	-2.50509
F950V	F	V	950	950	970	-5.81306	-6.13199	-4.79513	-2.50464
F950W	F	W	950	950	970	-5.81306	-6.13199	-4.79597	-2.50509
F950Y	F	Y	950	950	970	-4.2675	-6.13199	-1.96095	-0.881125
C951A	C	A	951	951	971	-5.74269	-5.33327	-4.77833	-2.48693
C951D	C	D	951	951	971	-5.74269	-5.68907	-4.77975	-2.48758
C951E	C	E	951	951	971	-5.74269	-5.68907	-4.77975	-2.48758
C951F	C	F	951	951	971	-4.65673	-5.66727	-2.27013	-1.59894
C951G	C	G	951	951	971	-5.74269	-5.68907	-4.77365	-2.48736
C951H	C	H	951	951	971	-5.74269	-5.68907	-4.77975	-2.48758
C951I	C	I	951	951	971	-5.74269	-5.68907	-4.77627	-2.48607
C951K	C	K	951	951	971	-5.74269	-5.68907	-4.77975	-2.48758
C951L	C	L	951	951	971	-4.75993	-4.72229	-3.44256	-1.53873
C951M	C	M	951	951	971	-5.74269	-5.68907	-4.77814	-2.48546
C951N	C	N	951	951	971	-5.74269	-5.68907	-4.77975	-2.48758
C951P	C	P	951	951	971	-5.74269	-5.68907	-4.77975	-2.48758
C951Q	C	Q	951	951	971	-5.74269	-5.68907	-4.77975	-2.48758
C951R	C	R	951	951	971	-5.74269	-5.68907	-4.77975	-2.48758
C951S	C	S	951	951	971	-5.59438	-5.68186	-4.77602	-2.48464
C951T	C	T	951	951	971	-5.74269	-5.68907	-4.77975	-2.48758
C951V	C	V	951	951	971	-5.74269	-5.68907	-4.77975	-2.48734
C951W	C	W	951	951	971	-5.74269	-5.68907	-4.77975	-2.48758
C951Y	C	Y	951	951	971	-5.74269	-5.68907	-4.77975	-2.48736
R952A	R	A	952	952	972	-5.87799	-6.12829	-5.28121	-3.35857
R952C	R	C	952	952	972	-5.87799	-6.11862	-5.27952	-3.35835
R952D	R	D	952	952	972	-5.87799	-6.12829	-5.28121	-3.35857
R952E	R	E	952	952	972	-5.87799	-6.12829	-5.28121	-3.35812
R952F	R	F	952	952	972	-5.87799	-6.12829	-5.28121	-3.35857
R952G	R	G	952	952	972	-5.87799	-6.12432	-5.27936	-3.35658
R952H	R	H	952	952	972	-5.87799	-6.12829	-4.30663	-3.35378
R952I	R	I	952	952	972	-5.87799	-6.12829	-5.28121	-3.35646
R952K	R	K	952	952	972	-5.87799	-6.12829	-5.28036	-3.11729
R952L	R	L	952	952	972	-5.87799	-6.12829	-5.28121	-3.35753
R952M	R	M	952	952	972	-5.87799	-6.12829	-5.28121	-3.35814
R952N	R	N	952	952	972	-5.87799	-6.12829	-5.28121	-3.35791
R952P	R	P	952	952	972	-5.87799	-6.12735	-5.27874	-3.3578
R952Q	R	Q	952	952	972	-5.87799	-6.12829	-5.27793	-3.16922
R952S	R	S	952	952	972	-5.87799	-6.12829	-5.28121	-3.35679
R952T	R	T	952	952	972	-5.87799	-6.12829	-4.04219	-3.33094
R952V	R	V	952	952	972	-5.87799	-6.12829	-5.28121	-3.35857
R952W	R	W	952	952	972	-5.87799	-6.12829	-5.28121	-3.34408
R952Y	R	Y	952	952	972	-5.87799	-6.12829	-5.28121	-3.3579
N953A	N	A	953	953	973	-5.63633	-4.80244	-3.86778	-2.36405
N953C	N	C	953	953	973	-5.63633	-4.80244	-3.86778	-2.36129
N953D	N	D	953	953	973	-4.17829	-4.80244	-1.56098	-1.49353
N953E	N	E	953	953	973	-5.63633	-3.7743	-2.498	-2.27752
N953F	N	F	953	953	973	-5.63633	-4.80244	-3.86778	-2.36434
N953G	N	G	953	953	973	-5.63633	-4.80244	-3.86778	-2.36337
N953H	N	H	953	953	973	-5.63633	-4.80244	-3.86778	-2.35734
N953I	N	I	953	953	973	-5.63633	-4.80244	-3.86778	-2.36434
N953K	N	K	953	953	973	-5.63633	-4.80244	-3.86778	-2.36434
N953L	N	L	953	953	973	-5.63633	-4.80244	-3.86778	-2.3639
N953M	N	M	953	953	973	-5.63633	-4.80244	-3.86778	-2.36434
N953P	N	P	953	953	973	-5.63633	-4.80244	-3.86778	-2.36434
N953Q	N	Q	953	953	973	-5.63633	-4.80244	-3.86778	-2.36398
N953R	N	R	953	953	973	-5.63633	-4.80244	-3.86778	-2.35638
N953S	N	S	953	953	973	-3.72548	-0.823831	-1.04675	-1.34402
N953T	N	T	953	953	973	-5.63633	-4.79872	-3.86601	-2.35952
N953V	N	V	953	953	973	-5.63633	-4.80244	-3.86778	-2.36411
N953W	N	W	953	953	973	-5.63633	-4.80244	-3.86778	-2.36434
N953Y	N	Y	953	953	973	-5.63633	-4.80244	-3.86778	-2.36434
Y954A	Y	A	954	954	974	-2.6566	-0.890578	-0.915241	-2.05173
Y954C	Y	C	954	954	974	-4.55974	-3.54284	-2.51675	-2.17942
Y954D	Y	D	954	954	974	-4.55974	-3.54919	-2.51902	-2.18113
Y954E	Y	E	954	954	974	-4.55974	-3.54919	-2.51902	-2.18113
Y954F	Y	F	954	954	974	-4.55974	-1.76836	-0.460653	-2.08475
Y954G	Y	G	954	954	974	-4.55974	-3.10868	-2.49241	-2.12667
Y954H	Y	H	954	954	974	-4.55974	-3.54444	-2.51843	-2.18063
Y954I	Y	I	954	954	974	-4.55974	-3.54919	-1.18985	-2.17542
Y954K	Y	K	954	954	974	-4.55974	-2.37879	-2.51695	-2.17957
Y954L	Y	L	954	954	974	-4.55974	-2.8013	-0.703081	-1.3528
Y954M	Y	M	954	954	974	-4.55974	-3.54919	-2.30433	-2.14617
Y954N	Y	N	954	954	974	-4.55974	-3.54919	-2.51902	-2.18091
Y954P	Y	P	954	954	974	-4.55974	-1.95345	-1.98567	-2.17206
Y954Q	Y	Q	954	954	974	-4.55974	-3.54919	-2.51902	-2.18113
Y954R	Y	R	954	954	974	-4.55974	-2.34356	-2.50575	-2.16523
Y954S	Y	S	954	954	974	-2.17605	-1.16132	-0.311097	-1.2407
Y954T	Y	T	954	954	974	-3.4879	-3.51644	-2.50718	-2.11726
Y954V	Y	V	954	954	974	-4.55974	-2.26375	-1.13543	-2.17685
Y954W	Y	W	954	954	974	-1.73599	-2.3902	-2.33378	-2.0943
F955A	F	A	955	955	975	-5.81306	-6.12827	-4.78573	-2.50115
F955C	F	C	955	955	975	-5.81306	-6.12827	-4.79149	-2.50156
F955D	F	D	955	955	975	-5.81306	-6.12827	-4.79149	-2.50156
F955E	F	E	955	955	975	-5.81306	-6.12827	-4.79149	-2.50156
F955G	F	G	955	955	975	-5.81306	-6.12827	-4.79149	-2.50083
F955H	F	H	955	955	975	-5.81306	-6.12827	-4.79149	-2.50132
F955I	F	I	955	955	975	-5.81306	-6.12827	-4.79149	-2.50156
F955K	F	K	955	955	975	-5.81306	-6.12827	-4.79149	-2.50156
F955L	F	L	955	955	975	-5.81306	-6.12733	-4.78922	-2.50055
F955M	F	M	955	955	975	-5.81306	-6.12827	-4.79149	-2.50156
F955N	F	N	955	955	975	-5.81306	-6.1243	-4.78008	-2.49831
F955P	F	P	955	955	975	-5.81306	-6.12827	-4.79149	-2.50156
F955Q	F	Q	955	955	975	-5.81306	-6.12827	-4.79149	-2.50156
F955R	F	R	955	955	975	-5.81306	-6.1258	-4.79065	-2.50111
F955S	F	S	955	955	975	-5.81306	-6.12162	-4.79062	-2.50065
F955T	F	T	955	955	975	-5.81306	-6.12827	-4.78966	-2.50083
F955V	F	V	955	955	975	-5.81306	-6.12827	-4.79149	-2.50156
F955W	F	W	955	955	975	-4.2675	-6.12827	-1.95927	-0.876754
F955Y	F	Y	955	955	975	-5.81306	-6.12827	-4.79149	-2.5011
N956A	N	A	956	956	976	-5.87799	-6.07378	-5.3899	-3.54201
N956C	N	C	956	956	976	-5.87799	-6.07378	-4.53498	-3.54135
N956D	N	D	956	956	976	-5.87799	-6.07378	-5.3899	-3.54178
N956E	N	E	956	956	976	-5.87799	-6.07378	-5.3899	-3.54201
N956F	N	F	956	956	976	-5.87799	-6.07378	-5.3899	-3.54201
N956G	N	G	956	956	976	-5.87799	-6.07378	-5.3899	-3.54112
N956H	N	H	956	956	976	-5.87799	-6.07284	-5.38759	-3.5412
N956I	N	I	956	956	976	-5.87799	-6.07378	-5.3899	-3.54201
N956K	N	K	956	956	976	-5.87799	-6.07378	-5.3899	-3.54201
N956L	N	L	956	956	976	-5.87799	-6.07378	-5.3899	-3.54201
N956M	N	M	956	956	976	-5.87799	-6.07378	-5.3899	-3.54201
N956P	N	P	956	956	976	-5.87799	-6.06982	-5.38803	-3.54048
N956Q	N	Q	956	956	976	-5.87799	-6.07378	-5.3899	-3.54201
N956R	N	R	956	956	976	-5.87799	-6.07378	-5.3899	-3.54136
N956S	N	S	956	956	976	-5.87799	-5.89923	-5.33925	-3.53908
N956T	N	T	956	956	976	-5.87799	-6.07378	-4.52472	-3.54171
N956V	N	V	956	956	976	-5.87799	-6.07378	-5.38835	-3.54033
N956W	N	W	956	956	976	-5.87799	-6.07378	-5.3899	-3.54201
N956Y	N	Y	956	956	976	-5.87799	-6.06935	-5.38628	-3.53929
L957A	L	A	957	957	977	-5.378	-4.63352	-4.04194	-1.31174
L957C	L	C	957	957	977	-5.378	-4.63352	-4.04194	-1.31124
L957D	L	D	957	957	977	-5.378	-4.63352	-4.04194	-1.31218
L957E	L	E	957	957	977	-5.378	-4.63352	-4.04194	-1.31218
L957F	L	F	957	957	977	-5.378	-4.63352	-3.22875	-1.301
L957G	L	G	957	957	977	-5.378	-4.60612	-4.03475	-1.31087
L957H	L	H	957	957	977	-5.378	-4.63352	-4.04194	-1.31218
L957I	L	I	957	957	977	-3.47065	-0.988775	-0.861352	0.923253
L957K	L	K	957	957	977	-5.378	-4.63352	-4.04194	-1.3098
L957M	L	M	957	957	977	-5.378	-2.07702	-3.53313	-1.27804
L957N	L	N	957	957	977	-5.378	-4.62714	-4.03899	-1.31052
L957P	L	P	957	957	977	-5.378	-4.63352	-4.04194	-1.31218
L957Q	L	Q	957	957	977	-5.378	-4.63352	-3.65923	-1.31112
L957R	L	R	957	957	977	-5.378	-4.63352	-4.04194	-1.31196
L957S	L	S	957	957	977	-5.378	-4.63352	-4.04194	-1.31218
L957T	L	T	957	957	977	-5.378	-4.62993	-4.03869	-1.31045
L957V	L	V	957	957	977	-4.31051	-4.20471	-3.48182	-0.634443
L957W	L	W	957	957	977	-5.378	-4.63352	-3.25611	-1.31124
L957Y	L	Y	957	957	977	-5.378	-4.63352	-4.04194	-1.31218
L958A	L	A	958	958	978	-5.78542	-6.13516	-5.25568	-3.47277
L958C	L	C	958	958	978	-5.78542	-6.13516	-5.25568	-3.47277
L958D	L	D	958	958	978	-5.78542	-6.13516	-5.25568	-3.47277
L958E	L	E	958	958	978	-5.78542	-6.13516	-5.25568	-3.47277
L958F	L	F	958	958	978	-5.78542	-6.13516	-5.25568	-3.45804
L958G	L	G	958	958	978	-5.78542	-6.13516	-5.25568	-3.47277
L958H	L	H	958	958	978	-5.78542	-6.13516	-5.25568	-3.47277
L958I	L	I	958	958	978	-4.69491	-6.13516	-5.24473	-3.46854
L958K	L	K	958	958	978	-5.78542	-6.13516	-5.25568	-3.47277
L958M	L	M	958	958	978	-5.78542	-6.13516	-3.92582	-3.33048
L958N	L	N	958	958	978	-5.78542	-6.13516	-5.25568	-3.47277
L958P	L	P	958	958	978	-5.78542	-6.13516	-5.25568	-3.47277
L958Q	L	Q	958	958	978	-5.78542	-6.13516	-5.25414	-3.47277
L958R	L	R	958	958	978	-5.78542	-6.13516	-5.25568	-3.47222
L958S	L	S	958	958	978	-5.78542	-6.13516	-5.25568	-3.47277
L958T	L	T	958	958	978	-5.78542	-6.13516	-5.25568	-3.47277
L958V	L	V	958	958	978	-4.7987	-6.13516	-5.25568	-3.47076
L958W	L	W	958	958	978	-5.78542	-6.13516	-5.25568	-3.47277
L958Y	L	Y	958	958	978	-5.78542	-6.13516	-5.25568	-3.47277
D959A	D	A	959	959	979	-5.87799	-6.13356	-5.49561	-3.54608
D959C	D	C	959	959	979	-5.87799	-6.13356	-5.49561	-3.54632
D959E	D	E	959	959	979	-5.87799	-6.13356	-5.49561	-3.54575
D959F	D	F	959	959	979	-5.87799	-6.13356	-5.49561	-3.54632
D959G	D	G	959	959	979	-5.87799	-6.13356	-5.49561	-3.54577
D959H	D	H	959	959	979	-5.87799	-6.13356	-5.49561	-3.54603
D959I	D	I	959	959	979	-5.87799	-6.13356	-5.49561	-3.54632
D959K	D	K	959	959	979	-5.87799	-6.13356	-5.49561	-3.54632
D959L	D	L	959	959	979	-5.87799	-6.13356	-5.49561	-3.54632
D959M	D	M	959	959	979	-5.87799	-6.13356	-5.49561	-3.54632
D959N	D	N	959	959	979	-5.87799	-6.13356	-5.49561	-3.54632
D959P	D	P	959	959	979	-5.87799	-6.13109	-5.49475	-3.54587
D959Q	D	Q	959	959	979	-5.87799	-6.13356	-5.49561	-3.54464
D959R	D	R	959	959	979	-5.87799	-6.13356	-5.49561	-3.54632
D959S	D	S	959	959	979	-5.87799	-6.13356	-5.49371	-3.54609
D959T	D	T	959	959	979	-5.87799	-6.13356	-5.49561	-3.54632
D959V	D	V	959	959	979	-5.87799	-6.13356	-5.49561	-3.54632
D959W	D	W	959	959	979	-5.87799	-6.13356	-5.49561	-3.54632
D959Y	D	Y	959	959	979	-5.87799	-6.13356	-5.49561	-3.54632
M960A	M	A	960	960	980	-2.25215	-1.31026	0.801312	-0.265451
M960C	M	C	960	960	980	-3.27454	-1.31026	-0.499621	-0.358979
M960D	M	D	960	960	980	-3.27454	-1.31026	-1.26795	-0.374878
M960E	M	E	960	960	980	-3.27454	-1.31026	-1.26795	-0.374878
M960F	M	F	960	960	980	-3.27454	-0.72231	0.461189	0.474962
M960G	M	G	960	960	980	-3.27454	-1.31026	-0.708189	0.496812
M960H	M	H	960	960	980	-3.27454	-1.31026	-1.26795	-0.374878
M960I	M	I	960	960	980	-3.2379	1.05962	-1.10071	-0.356791
M960K	M	K	960	960	980	-3.27454	-1.31026	-1.26795	-0.374729
M960L	M	L	960	960	980	1.47787	3.5605	2.74962	1.7943
M960N	M	N	960	960	980	-3.27454	-1.31026	-1.26795	-0.374878
M960P	M	P	960	960	980	-3.27454	-1.31026	-1.26795	-0.374878
M960Q	M	Q	960	960	980	-3.27454	-1.31026	-1.26795	-0.374092
M960R	M	R	960	960	980	-3.27454	-1.31026	-1.26795	-0.374878
M960S	M	S	960	960	980	-2.34521	-1.31026	-0.261418	-0.367397
M960T	M	T	960	960	980	-3.27454	-1.30796	-1.26714	-0.374244
M960V	M	V	960	960	980	-3.27454	1.11721	-0.803043	-0.367342
M960W	M	W	960	960	980	-3.27454	-1.31026	-1.26795	-0.374878
M960Y	M	Y	960	960	980	-3.27454	-1.31026	-1.26795	-0.374878
L961A	L	A	961	961	981	-5.42025	-4.91952	-4.30281	-2.46086
L961C	L	C	961	961	981	-5.42025	-4.93039	-4.43735	-2.47387
L961D	L	D	961	961	981	-5.42025	-4.93039	-4.43735	-2.47469
L961E	L	E	961	961	981	-5.42025	-4.93039	-4.43735	-2.47469
L961F	L	F	961	961	981	-5.42025	-3.47402	-3.64395	-2.28697
L961G	L	G	961	961	981	-5.42025	-4.92538	-4.43589	-2.47205
L961H	L	H	961	961	981	-5.42025	-4.93039	-4.43735	-2.47469
L961I	L	I	961	961	981	-5.42025	-3.74056	-2.75501	-1.57778
L961K	L	K	961	961	981	-5.42025	-4.93039	-4.43735	-2.47469
L961M	L	M	961	961	981	-5.42025	-3.61774	-4.43517	-2.35052
L961N	L	N	961	961	981	-5.42025	-4.93039	-4.43735	-2.47469
L961P	L	P	961	961	981	-5.42025	-4.93039	-4.43735	-2.47469
L961Q	L	Q	961	961	981	-5.42025	-4.93039	-4.43735	-2.47469
L961R	L	R	961	961	981	-5.42025	-4.93039	-4.43735	-2.47469
L961S	L	S	961	961	981	-5.42025	-4.92609	-4.43676	-2.44933
L961T	L	T	961	961	981	-5.42025	-4.46889	-2.91046	-2.46288
L961V	L	V	961	961	981	-3.47918	-2.78139	-1.95584	-1.83432
L961W	L	W	961	961	981	-5.42025	-4.93039	-4.43735	-2.47469
L961Y	L	Y	961	961	981	-5.42025	-4.93039	-4.43735	-2.47469
V962A	V	A	962	962	982	-5.87799	-6.13162	-5.25078	-3.11884
V962C	V	C	962	962	982	-5.87799	-6.13162	-5.25078	-3.11899
V962D	V	D	962	962	982	-5.87799	-6.13162	-5.25078	-3.11923
V962E	V	E	962	962	982	-5.87799	-6.13162	-5.25078	-3.11885
V962F	V	F	962	962	982	-5.87799	-6.13162	-5.25078	-3.11908
V962G	V	G	962	962	982	-5.87799	-6.13162	-5.25078	-3.11923
V962H	V	H	962	962	982	-5.87799	-6.13162	-5.25078	-3.11923
V962I	V	I	962	962	982	-5.87799	-6.12916	-3.53158	-3.09804
V962K	V	K	962	962	982	-5.87799	-6.13162	-5.25078	-3.11923
V962L	V	L	962	962	982	-5.87799	-6.12597	-5.24737	-2.23425
V962M	V	M	962	962	982	-5.87799	-6.13162	-5.25078	-3.11923
V962N	V	N	962	962	982	-5.87799	-6.13162	-5.25078	-3.11923
V962P	V	P	962	962	982	-5.87799	-6.13162	-5.25078	-3.11923
V962Q	V	Q	962	962	982	-5.87799	-6.13162	-5.25078	-3.11923
V962R	V	R	962	962	982	-5.87799	-6.13162	-5.25078	-3.11757
V962S	V	S	962	962	982	-5.87799	-6.13162	-5.25078	-3.11923
V962T	V	T	962	962	982	-5.87799	-6.13162	-5.25078	-3.11923
V962W	V	W	962	962	982	-5.87799	-6.13162	-5.25078	-3.11923
V962Y	V	Y	962	962	982	-5.87799	-6.13162	-5.25078	-3.11923
V963A	V	A	963	963	983	-5.87799	-6.13162	-5.49405	-3.52691
V963C	V	C	963	963	983	-5.87799	-6.13162	-5.49405	-3.53623
V963D	V	D	963	963	983	-5.87799	-6.13162	-5.49405	-3.53652
V963E	V	E	963	963	983	-5.87799	-6.13162	-5.49405	-3.53652
V963F	V	F	963	963	983	-5.87799	-6.13162	-5.49405	-3.53442
V963G	V	G	963	963	983	-5.87799	-6.13162	-5.49405	-3.53652
V963H	V	H	963	963	983	-5.87799	-6.12351	-5.49163	-3.53579
V963I	V	I	963	963	983	-5.87799	-6.13162	-5.49251	-3.53551
V963K	V	K	963	963	983	-5.87799	-6.13162	-5.49405	-3.53652
V963L	V	L	963	963	983	-5.87799	-6.13162	-5.49318	-3.53368
V963M	V	M	963	963	983	-5.87799	-6.13162	-5.49405	-3.5363
V963N	V	N	963	963	983	-5.87799	-6.13162	-5.49405	-3.53618
V963P	V	P	963	963	983	-5.87799	-6.13162	-5.49215	-3.53589
V963Q	V	Q	963	963	983	-5.87799	-6.13162	-5.49405	-3.53637
V963R	V	R	963	963	983	-5.87799	-6.13162	-5.49405	-3.53613
V963S	V	S	963	963	983	-5.87799	-6.13162	-5.49405	-3.53628
V963T	V	T	963	963	983	-5.87799	-6.13162	-5.49405	-3.52344
V963W	V	W	963	963	983	-5.87799	-6.13162	-5.49405	-3.53652
V963Y	V	Y	963	963	983	-5.87799	-6.13162	-5.49405	-3.53602
G964A	G	A	964	964	984	-3.07176	0.2625	-0.316621	-1.03475
G964C	G	C	964	964	984	-4.60105	-0.670194	-0.589429	-1.07515
G964D	G	D	964	964	984	-4.60105	-2.67332	-1.77244	-1.16013
G964E	G	E	964	964	984	-4.60105	-2.67332	-1.77244	-1.16041
G964F	G	F	964	964	984	-4.60105	-2.61076	-1.49307	-0.860414
G964H	G	H	964	964	984	-4.60105	-2.67332	-1.77244	-1.16056
G964I	G	I	964	964	984	-4.60105	-1.17082	0.342408	-1.01518
G964K	G	K	964	964	984	-4.60105	-2.67332	-1.77244	-1.16056
G964L	G	L	964	964	984	-4.60105	-2.6676	-1.76247	-0.664367
G964M	G	M	964	964	984	-4.60105	-2.66759	-1.76071	-1.03332
G964N	G	N	964	964	984	-4.60105	-2.6687	-1.77104	-1.16027
G964P	G	P	964	964	984	-4.60105	-2.67332	-1.77244	-1.16056
G964Q	G	Q	964	964	984	-4.60105	-2.67332	-1.77244	-1.16056
G964R	G	R	964	964	984	-4.60105	-2.67332	-1.77244	-1.16056
G964S	G	S	964	964	984	-1.24771	0.720346	0.77721	0.665641
G964T	G	T	964	964	984	-2.62273	-0.699231	0.380203	-1.12437
G964V	G	V	964	964	984	-3.25625	-0.78957	-0.385939	-0.920897
G964W	G	W	964	964	984	-4.60105	-2.67332	-1.77244	-1.16056
G964Y	G	Y	964	964	984	-4.60105	-2.67332	-1.77244	-1.16056
V965A	V	A	965	965	985	-5.78542	-5.57419	-4.55535	-2.70564
V965C	V	C	965	965	985	-4.7987	-3.73228	-2.13851	-2.59637
V965D	V	D	965	965	985	-5.78542	-5.68416	-4.60083	-2.71055
V965E	V	E	965	965	985	-5.78542	-5.68416	-4.60083	-2.71055
V965F	V	F	965	965	985	-4.69491	-5.68335	-4.58854	-2.7074
V965G	V	G	965	965	985	-5.78542	-5.68416	-3.023	-1.86373
V965H	V	H	965	965	985	-5.78542	-5.68416	-4.60083	-2.71026
V965I	V	I	965	965	985	-5.78542	-5.68416	-3.79687	-2.11463
V965K	V	K	965	965	985	-5.78542	-5.68416	-4.60083	-2.71055
V965L	V	L	965	965	985	-5.78542	-5.68416	-4.59908	-2.70857
V965M	V	M	965	965	985	-5.78542	-5.68416	-4.60083	-2.71019
V965N	V	N	965	965	985	-5.78542	-5.68416	-4.59913	-2.71015
V965P	V	P	965	965	985	-5.78542	-5.68416	-4.60083	-2.71055
V965Q	V	Q	965	965	985	-5.78542	-5.68416	-4.60083	-2.71055
V965R	V	R	965	965	985	-5.78542	-5.68416	-4.60083	-2.7104
V965S	V	S	965	965	985	-5.78542	-5.5629	-3.68537	-2.70447
V965T	V	T	965	965	985	-5.78542	-5.68416	-4.5916	-2.70748
V965W	V	W	965	965	985	-5.78542	-5.68416	-4.60083	-2.71055
V965Y	V	Y	965	965	985	-5.78542	-5.68416	-4.59999	-2.70891
S966A	S	A	966	966	986	-5.81307	-4.17081	-2.04475	-2.08705
S966C	S	C	966	966	986	-5.81307	-5.72499	-4.80027	-3.03489
S966D	S	D	966	966	986	-5.81307	-5.72742	-4.80111	-3.03487
S966E	S	E	966	966	986	-5.81307	-5.72742	-4.80111	-3.03534
S966F	S	F	966	966	986	-5.81307	-5.72742	-4.80111	-3.03534
S966G	S	G	966	966	986	-5.81307	-5.72742	-4.52772	-3.03365
S966H	S	H	966	966	986	-5.81307	-5.72742	-4.79933	-3.03493
S966I	S	I	966	966	986	-5.81307	-5.72742	-4.80111	-3.03534
S966K	S	K	966	966	986	-5.81307	-5.72742	-4.80111	-3.0351
S966L	S	L	966	966	986	-5.81307	-5.72742	-4.80111	-3.03505
S966M	S	M	966	966	986	-5.81307	-5.72742	-4.80111	-3.03534
S966N	S	N	966	966	986	-4.2675	-5.72742	-4.80111	-3.03098
S966P	S	P	966	966	986	-5.81307	-5.72742	-4.80111	-3.03534
S966Q	S	Q	966	966	986	-5.81307	-5.72742	-4.80111	-3.0351
S966R	S	R	966	966	986	-5.81307	-5.72742	-4.80111	-3.03534
S966T	S	T	966	966	986	-5.81307	-5.72742	-4.79842	-3.03346
S966V	S	V	966	966	986	-5.81307	-5.72742	-4.80111	-3.03327
S966W	S	W	966	966	986	-5.81307	-5.72742	-4.80111	-3.03534
S966Y	S	Y	966	966	986	-5.81307	-5.72742	-4.80111	-3.03534
L967A	L	A	967	967	987	-5.43997	-5.19538	-3.79684	-3.11905
L967C	L	C	967	967	987	-5.43997	-5.19538	-4.56521	-3.19013
L967D	L	D	967	967	987	-5.43997	-5.19538	-4.56521	-3.19013
L967E	L	E	967	967	987	-5.43997	-5.19538	-4.56521	-3.19013
L967F	L	F	967	967	987	-5.43997	-3.81731	-4.48112	-3.17799
L967G	L	G	967	967	987	-5.43997	-5.19538	-4.40168	-3.18033
L967H	L	H	967	967	987	-5.43997	-5.19538	-4.56521	-3.19013
L967I	L	I	967	967	987	-3.83628	-3.59467	-4.48215	-2.90187
L967K	L	K	967	967	987	-5.43997	-5.19538	-4.56521	-3.19013
L967M	L	M	967	967	987	-4.4402	-5.18907	-4.40975	-3.17003
L967N	L	N	967	967	987	-5.43997	-5.19538	-4.56438	-3.18848
L967P	L	P	967	967	987	-5.43997	-5.19538	-4.56521	-3.18945
L967Q	L	Q	967	967	987	-5.43997	-5.19538	-4.56521	-3.19013
L967R	L	R	967	967	987	-5.43997	-5.19538	-4.56521	-3.18974
L967S	L	S	967	967	987	-5.43997	-5.19538	-4.56521	-3.19013
L967T	L	T	967	967	987	-5.43997	-5.19538	-4.56377	-3.1895
L967V	L	V	967	967	987	-4.20274	-3.28754	-3.25539	-2.76583
L967W	L	W	967	967	987	-5.43997	-5.19538	-4.18048	-3.18654
L967Y	L	Y	967	967	987	-3.59044	-3.76744	-2.59091	-3.18643
V968A	V	A	968	968	988	-3.16051	-3.50157	-2.73351	-1.97136
V968C	V	C	968	968	988	-4.87415	-3.51666	-3.18944	-2.00169
V968D	V	D	968	968	988	-4.87415	-3.51666	-3.19992	-2.00298
V968E	V	E	968	968	988	-4.87415	-3.51666	-3.19992	-2.00283
V968F	V	F	968	968	988	-4.87415	-3.51666	-1.86545	-1.99575
V968G	V	G	968	968	988	-4.87415	-3.51165	-2.92546	-1.99967
V968H	V	H	968	968	988	-4.87415	-3.51666	-3.19992	-2.00298
V968I	V	I	968	968	988	-1.59838	0.867372	0.490393	0.00265655
V968K	V	K	968	968	988	-4.87415	-3.51666	-3.19992	-2.00298
V968L	V	L	968	968	988	-3.63898	-0.933733	-2.42488	-1.88566
V968M	V	M	968	968	988	-4.87415	-3.47158	-3.14561	-1.99374
V968N	V	N	968	968	988	-4.87415	-3.51666	-3.19992	-2.00298
V968P	V	P	968	968	988	-4.87415	-3.51666	-3.19992	-2.00298
V968Q	V	Q	968	968	988	-4.87415	-3.51666	-3.19992	-2.00298
V968R	V	R	968	968	988	-4.87415	-3.51666	-3.19992	-2.00259
V968S	V	S	968	968	988	-4.87415	-3.51033	-3.19853	-2.00125
V968T	V	T	968	968	988	-3.99063	-2.57142	-1.94718	-1.97852
V968W	V	W	968	968	988	-4.87415	-3.51666	-3.19992	-2.00298
V968Y	V	Y	968	968	988	-4.87415	-3.51666	-3.19992	-2.00298
S969A	S	A	969	969	989	-3.939	-4.23651	-2.06325	-1.69047
S969C	S	C	969	969	989	-5.75012	-5.73953	-4.76015	-2.56198
S969D	S	D	969	969	989	-5.75012	-5.73953	-4.76015	-1.68674
S969E	S	E	969	969	989	-5.75012	-5.73953	-4.76015	-2.56221
S969F	S	F	969	969	989	-5.75012	-5.73953	-4.76015	-2.56148
S969G	S	G	969	969	989	-5.75012	-5.73953	-3.69	-2.55956
S969H	S	H	969	969	989	-5.75012	-5.73953	-4.75835	-2.56132
S969I	S	I	969	969	989	-5.75012	-5.73953	-4.76015	-2.56197
S969K	S	K	969	969	989	-5.75012	-5.73953	-4.75867	-2.56201
S969L	S	L	969	969	989	-5.75012	-5.73953	-4.75597	-2.56036
S969M	S	M	969	969	989	-5.75012	-5.73953	-4.76015	-2.56221
S969N	S	N	969	969	989	-5.75012	-5.73953	-4.76015	-2.55871
S969P	S	P	969	969	989	-5.75012	-5.73953	-4.76015	-2.56181
S969Q	S	Q	969	969	989	-5.75012	-5.73953	-4.76015	-2.56055
S969R	S	R	969	969	989	-5.75012	-5.73401	-4.75864	-2.56161
S969T	S	T	969	969	989	-5.75012	-5.67517	-4.73955	-2.55942
S969V	S	V	969	969	989	-5.75012	-5.73953	-4.76015	-2.56221
S969W	S	W	969	969	989	-5.75012	-5.73953	-4.76015	-2.56221
S969Y	S	Y	969	969	989	-5.75012	-5.73953	-4.76015	-2.56192
F970A	F	A	970	970	990	-4.98674	-4.22237	-3.8192	-2.7521
F970C	F	C	970	970	990	-4.98674	-4.23879	-3.82602	-2.7536
F970D	F	D	970	970	990	-4.98674	-4.23879	-3.82602	-2.7536
F970E	F	E	970	970	990	-4.98674	-4.23879	-3.82602	-2.75336
F970G	F	G	970	970	990	-4.98674	-4.23879	-3.82602	-2.75321
F970H	F	H	970	970	990	-4.98674	-4.23879	-3.82602	-2.75345
F970I	F	I	970	970	990	-2.44233	-1.50392	-1.3188	-1.8877
F970K	F	K	970	970	990	-4.98674	-4.23879	-3.82602	-2.75337
F970L	F	L	970	970	990	-4.02726	-2.49001	-2.8993	-2.67857
F970M	F	M	970	970	990	-3.63697	-1.18561	-2.57359	-2.52795
F970N	F	N	970	970	990	-4.11259	-4.23879	-3.82602	-2.75293
F970P	F	P	970	970	990	-4.98674	-4.23879	-3.82602	-2.7536
F970Q	F	Q	970	970	990	-4.98674	-3.80982	-3.82326	-2.75293
F970R	F	R	970	970	990	-4.98674	-4.23879	-3.82602	-2.75294
F970S	F	S	970	970	990	-3.24469	-3.74986	-3.47914	-2.50773
F970T	F	T	970	970	990	-4.98674	-4.16532	-3.79662	-2.74804
F970V	F	V	970	970	990	-4.98674	-4.0027	-3.77373	-2.72757
F970W	F	W	970	970	990	-4.98674	-4.23879	-3.04952	-2.75253
F970Y	F	Y	970	970	990	-4.98674	-2.95135	-2.71612	-2.75005
G971A	G	A	971	971	991	-2.95705	-1.54929	-1.03514	-1.489
G971C	G	C	971	971	991	-3.57878	-3.81125	-3.51447	-2.3388
G971D	G	D	971	971	991	-4.62609	-3.58352	-3.55891	-2.37604
G971E	G	E	971	971	991	-4.62609	-3.85796	-3.583	-2.37753
G971F	G	F	971	971	991	-1.86832	-1.91566	-2.75593	-2.30959
G971H	G	H	971	971	991	-4.62609	-3.85796	-3.583	-2.37792
G971I	G	I	971	971	991	-3.71305	-2.94125	-2.25559	-2.29476
G971K	G	K	971	971	991	-4.62609	-3.85142	-3.57639	-2.37662
G971L	G	L	971	971	991	-3.04056	-1.93576	-2.91258	-1.70606
G971M	G	M	971	971	991	-4.62609	-3.59406	-3.15475	-2.37172
G971N	G	N	971	971	991	-4.62609	-3.73483	-3.55132	-2.37649
G971P	G	P	971	971	991	-4.62609	-3.18058	-3.45687	-2.37343
G971Q	G	Q	971	971	991	-4.62609	-3.80209	-3.55958	-2.37493
G971R	G	R	971	971	991	-4.62609	-3.7695	-3.55351	-2.36991
G971S	G	S	971	971	991	-3.50681	-2.41977	-2.2899	-2.34521
G971T	G	T	971	971	991	-4.62609	-2.14634	-3.48195	-2.36858
G971V	G	V	971	971	991	-3.49606	-1.46358	-2.95151	-2.1335
G971W	G	W	971	971	991	-4.62609	-3.83745	-3.57911	-2.37668
G971Y	G	Y	971	971	991	-4.62609	-3.78539	-3.56561	-2.37409
I972A	I	A	972	972	992	-4.885	-3.80934	-2.66912	-2.22913
I972C	I	C	972	972	992	-4.885	-3.82604	-2.49668	-2.14447
I972D	I	D	972	972	992	-4.885	-3.82604	-2.68014	-2.23188
I972E	I	E	972	972	992	-4.885	-3.82604	-2.6824	-2.23252
I972F	I	F	972	972	992	-3.69639	-1.13158	-0.258293	-1.49705
I972G	I	G	972	972	992	-3.52237	-2.1855	-1.76851	-2.22428
I972H	I	H	972	972	992	-4.885	-3.82604	-2.67891	-2.23223
I972K	I	K	972	972	992	-4.885	-3.82129	-2.6824	-2.23193
I972L	I	L	972	972	992	-1.81246	-0.737516	0.185537	-1.8969
I972M	I	M	972	972	992	-4.00774	-2.88796	-2.30772	-2.09683
I972N	I	N	972	972	992	-4.885	-3.7804	-1.88128	-2.23007
I972P	I	P	972	972	992	-4.885	-2.8474	-2.24546	-2.21814
I972Q	I	Q	972	972	992	-4.885	-3.82604	-2.6824	-2.23273
I972R	I	R	972	972	992	-4.885	-3.81985	-2.66839	-2.23131
I972S	I	S	972	972	992	-3.559	-2.12512	-2.49846	-2.20106
I972T	I	T	972	972	992	-4.885	-3.81873	-2.68068	-2.22819
I972V	I	V	972	972	992	-4.885	-3.71574	-1.65299	-1.37335
I972W	I	W	972	972	992	-4.885	-3.63553	-2.59176	-2.22421
I972Y	I	Y	972	972	992	-4.885	-3.8176	-2.64298	-2.22938
Q973A	Q	A	973	973	993	-4.62315	-2.96907	-1.95131	-1.99699
Q973C	Q	C	973	973	993	-4.62315	-2.98644	-2.83002	-2.16237
Q973D	Q	D	973	973	993	-4.62315	-1.11205	-0.980606	-2.07019
Q973E	Q	E	973	973	993	-4.54803	-0.654399	-1.8613	-1.95678
Q973F	Q	F	973	973	993	-4.62315	-2.98644	-2.827	-2.15787
Q973G	Q	G	973	973	993	-3.43456	-1.5406	-2.74392	-2.15525
Q973H	Q	H	973	973	993	-1.77781	-1.50607	-2.01693	-2.0486
Q973I	Q	I	973	973	993	-4.62315	-2.98644	-2.82127	-2.16127
Q973K	Q	K	973	973	993	-3.17094	-0.805292	-2.18931	-2.12065
Q973L	Q	L	973	973	993	-4.62315	-1.96122	-2.82477	-2.16029
Q973M	Q	M	973	973	993	-4.62315	-2.98644	-2.60692	-2.15785
Q973N	Q	N	973	973	993	-2.43065	-0.809487	-1.84401	-2.14997
Q973P	Q	P	973	973	993	-3.6986	-1.70992	-2.14498	-2.16
Q973R	Q	R	973	973	993	-4.62315	-2.84254	-1.80528	-2.15081
Q973S	Q	S	973	973	993	-3.47775	-1.71624	-1.01109	-0.90897
Q973T	Q	T	973	973	993	-4.62315	-1.83422	-1.17014	-1.84848
Q973V	Q	V	973	973	993	-4.62315	-2.98644	-2.83002	-2.16143
Q973W	Q	W	973	973	993	-4.62315	-2.98644	-2.83002	-2.16276
Q973Y	Q	Y	973	973	993	-4.62315	-2.98644	-2.82608	-2.15732
S974A	S	A	974	974	994	-5.46796	-4.86282	-3.0404	-2.7716
S974C	S	C	974	974	994	-5.46796	-4.89561	-3.97891	-2.86058
S974D	S	D	974	974	994	-5.46796	-3.46148	-3.94412	-2.8512
S974E	S	E	974	974	994	-5.46796	-4.8702	-3.97338	-2.84771
S974F	S	F	974	974	994	-5.46796	-4.89561	-3.97891	-2.8604
S974G	S	G	974	974	994	-4.12458	-4.72587	-1.51664	-1.91163
S974H	S	H	974	974	994	-5.46796	-4.80429	-3.97531	-2.85922
S974I	S	I	974	974	994	-5.46796	-4.80462	-3.97891	-2.85864
S974K	S	K	974	974	994	-5.46796	-3.21929	-2.49981	-2.8562
S974L	S	L	974	974	994	-5.46796	-4.8948	-3.97816	-2.85661
S974M	S	M	974	974	994	-5.46796	-4.83907	-3.97891	-2.85778
S974N	S	N	974	974	994	-4.21385	-1.99075	-2.92176	-2.67389
S974P	S	P	974	974	994	-5.46796	-4.87195	-3.96446	-2.85736
S974Q	S	Q	974	974	994	-4.18469	-3.47528	-2.98873	-2.84142
S974R	S	R	974	974	994	-4.45353	-4.89561	-3.97891	-2.86002
S974T	S	T	974	974	994	-5.46796	-4.85775	-3.94866	-2.85022
S974V	S	V	974	974	994	-5.46796	-4.89561	-3.94498	-2.85805
S974W	S	W	974	974	994	-5.46796	-4.89561	-3.97891	-2.86035
S974Y	S	Y	974	974	994	-5.46796	-4.89561	-3.97838	-2.84632
S975A	S	A	975	975	995	-5.41665	-2.83846	-3.25781	-2.5247
S975C	S	C	975	975	995	-5.41665	-4.08686	-3.35732	-2.54716
S975D	S	D	975	975	995	-3.01972	-1.35483	-2.42958	-2.53398
S975E	S	E	975	975	995	-5.41665	-1.94755	-1.84449	-2.53713
S975F	S	F	975	975	995	-5.41665	-4.08686	-3.35732	-2.54716
S975G	S	G	975	975	995	-5.41665	-1.56517	-1.72833	-2.48352
S975H	S	H	975	975	995	-5.41665	-4.08686	-3.31053	-2.54381
S975I	S	I	975	975	995	-4.48959	-4.08686	-3.35732	-2.54571
S975K	S	K	975	975	995	-5.41665	-4.03505	-1.1963	-1.68754
S975L	S	L	975	975	995	-5.41665	-4.08686	-3.35732	-2.54687
S975M	S	M	975	975	995	-5.41665	-4.08686	-3.35732	-2.54716
S975N	S	N	975	975	995	-5.41665	-3.03383	-2.43977	-2.50485
S975P	S	P	975	975	995	-5.41665	-4.08686	-3.35732	-2.54668
S975Q	S	Q	975	975	995	-3.62497	-2.89017	-1.84872	-2.44757
S975R	S	R	975	975	995	-5.41665	-2.9511	-2.36108	-2.26953
S975T	S	T	975	975	995	-5.41665	-4.07994	-3.29083	-2.53935
S975V	S	V	975	975	995	-5.41665	-4.08686	-3.35732	-2.5442
S975W	S	W	975	975	995	-5.41665	-4.08686	-3.35732	-2.54716
S975Y	S	Y	975	975	995	-5.41665	-4.08686	-3.3568	-2.54645
A976C	A	C	976	976	996	-5.41093	-4.52127	-3.79557	-2.55107
A976D	A	D	976	976	996	-5.41093	-4.51127	-2.09116	-1.3711
A976E	A	E	976	976	996	-5.41093	-3.65106	-2.89281	-2.54785
A976F	A	F	976	976	996	-5.41093	-3.31228	-3.78885	-2.54949
A976G	A	G	976	976	996	-3.39766	-2.43089	-1.86355	-2.52235
A976H	A	H	976	976	996	-5.41093	-4.52127	-3.79175	-2.53722
A976I	A	I	976	976	996	-5.41093	-4.52127	-3.79557	-2.43197
A976K	A	K	976	976	996	-5.41093	-2.95157	-3.76881	-2.54683
A976L	A	L	976	976	996	-5.41093	-4.52061	-3.79557	-2.55085
A976M	A	M	976	976	996	-5.41093	-4.52127	-3.79557	-2.55035
A976N	A	N	976	976	996	-5.41093	-4.15703	-1.5073	-2.41226
A976P	A	P	976	976	996	-5.41093	-4.52127	-3.79557	-2.54904
A976Q	A	Q	976	976	996	-3.63747	-2.76723	-3.39057	-2.54737
A976R	A	R	976	976	996	-5.41093	-3.13434	-3.67211	-2.54972
A976S	A	S	976	976	996	-5.41093	-4.03385	-3.6834	-2.36695
A976T	A	T	976	976	996	-3.991	-2.54731	-3.60209	-2.46385
A976V	A	V	976	976	996	-5.41093	-4.51928	-3.79382	-2.54962
A976W	A	W	976	976	996	-5.41093	-4.52127	-3.79557	-2.55107
A976Y	A	Y	976	976	996	-5.41093	-4.52127	-3.79557	-2.54996
I977A	I	A	977	977	997	-5.49063	-4.85454	-4.28297	-3.02013
I977C	I	C	977	977	997	-5.49063	-4.85454	-4.28297	-3.02433
I977D	I	D	977	977	997	-4.55502	-4.85454	-4.28297	-3.02234
I977E	I	E	977	977	997	-5.49063	-4.85454	-4.28297	-3.0241
I977F	I	F	977	977	997	-2.89652	-1.78328	-2.54732	-2.94328
I977G	I	G	977	977	997	-5.49063	-4.85454	-4.28297	-3.02367
I977H	I	H	977	977	997	-5.49063	-4.85454	-4.28297	-3.02408
I977K	I	K	977	977	997	-5.49063	-4.85454	-4.28297	-3.02308
I977L	I	L	977	977	997	-5.49063	-3.15788	-1.73841	-2.0802
I977M	I	M	977	977	997	-5.49063	-3.5999	-4.23301	-3.01466
I977N	I	N	977	977	997	-5.49063	-4.85454	-4.28297	-3.02395
I977P	I	P	977	977	997	-5.49063	-4.85454	-4.28297	-3.02416
I977Q	I	Q	977	977	997	-4.46166	-4.85454	-4.28297	-3.02297
I977R	I	R	977	977	997	-5.49063	-4.85454	-4.28297	-3.02392
I977S	I	S	977	977	997	-5.49063	-4.85454	-4.28297	-3.02388
I977T	I	T	977	977	997	-5.49063	-4.85454	-3.89841	-3.02218
I977V	I	V	977	977	997	-5.49063	-3.07383	-3.48117	-3.01477
I977W	I	W	977	977	997	-5.49063	-4.85454	-4.28297	-3.02433
I977Y	I	Y	977	977	997	-5.49063	-4.85454	-4.28297	-3.02433
S978A	S	A	978	978	998	-5.42025	-3.77194	-3.40735	-1.66986
S978C	S	C	978	978	998	-5.42025	-5.18291	-4.21726	-1.68112
S978D	S	D	978	978	998	-5.42025	-5.18291	-4.21726	-1.68021
S978E	S	E	978	978	998	-5.42025	-5.18291	-4.21726	-1.68086
S978F	S	F	978	978	998	-5.42025	-5.18291	-4.21726	-1.68112
S978G	S	G	978	978	998	-5.42025	-5.15173	-3.32812	-0.81152
S978H	S	H	978	978	998	-5.42025	-5.18291	-4.21726	-1.68112
S978I	S	I	978	978	998	-5.42025	-5.18291	-4.21726	-1.68098
S978K	S	K	978	978	998	-5.42025	-5.18291	-3.16818	-1.46828
S978L	S	L	978	978	998	-5.42025	-5.18291	-4.21726	-1.68112
S978M	S	M	978	978	998	-5.42025	-5.18291	-3.43857	-1.68112
S978N	S	N	978	978	998	-3.47918	-3.43617	-1.16398	-0.0491521
S978P	S	P	978	978	998	-5.42025	-5.18291	-4.21726	-1.68112
S978Q	S	Q	978	978	998	-5.42025	-5.18291	-4.21726	-1.68047
S978R	S	R	978	978	998	-5.42025	-5.18291	-4.21726	-1.66658
S978T	S	T	978	978	998	-5.42025	-5.18291	-4.21726	-1.68034
S978V	S	V	978	978	998	-5.42025	-5.18291	-4.21726	-1.68112
S978W	S	W	978	978	998	-5.42025	-5.18291	-4.21726	-1.68112
S978Y	S	Y	978	978	998	-5.42025	-5.18291	-4.21726	-1.68056
V979A	V	A	979	979	999	-3.63988	-2.89793	-1.95116	-2.59579
V979C	V	C	979	979	999	-5.61712	-5.3851	-4.28273	-2.60478
V979D	V	D	979	979	999	-5.61712	-5.3851	-4.28273	-2.60512
V979E	V	E	979	979	999	-5.61712	-5.3851	-4.28273	-2.60512
V979F	V	F	979	979	999	-5.61712	-3.58697	-4.11118	-2.58865
V979G	V	G	979	979	999	-5.61712	-5.3851	-3.49048	-2.59954
V979H	V	H	979	979	999	-5.61712	-5.3851	-4.28273	-2.6049
V979I	V	I	979	979	999	-5.61712	-5.36637	-4.26943	-2.40765
V979K	V	K	979	979	999	-5.61712	-5.3851	-4.28273	-2.6044
V979L	V	L	979	979	999	-5.61712	-5.32529	-4.26811	-2.60193
V979M	V	M	979	979	999	-5.61712	-5.3851	-4.28273	-2.04516
V979N	V	N	979	979	999	-5.61712	-5.3851	-4.28273	-2.6049
V979P	V	P	979	979	999	-5.61712	-5.3851	-4.2822	-2.60431
V979Q	V	Q	979	979	999	-5.61712	-5.3851	-4.28273	-2.60476
V979R	V	R	979	979	999	-5.61712	-5.3851	-4.28273	-2.60512
V979S	V	S	979	979	999	-5.61712	-5.33457	-4.27461	-2.6031
V979T	V	T	979	979	999	-4.63376	-5.36902	-1.76392	-1.66684
V979W	V	W	979	979	999	-5.61712	-5.3851	-4.28273	-2.60463
V979Y	V	Y	979	979	999	-5.61712	-5.30832	-4.27385	-2.59076
V980A	V	A	980	980	1000	-5.8006	-5.69285	-4.74806	-2.48411
V980C	V	C	980	980	1000	-5.8006	-5.69285	-4.74806	-2.48652
V980D	V	D	980	980	1000	-5.8006	-5.69285	-4.74806	-2.48652
V980E	V	E	980	980	1000	-5.8006	-5.69285	-4.74806	-2.48652
V980F	V	F	980	980	1000	-5.8006	-5.67868	-4.73703	-2.48539
V980G	V	G	980	980	1000	-5.8006	-5.69285	-4.74806	-2.48581
V980H	V	H	980	980	1000	-5.8006	-5.69285	-4.74806	-2.48628
V980I	V	I	980	980	1000	-4.66783	-3.15493	-2.00034	-1.52871
V980K	V	K	980	980	1000	-5.8006	-5.69285	-4.74806	-2.48636
V980L	V	L	980	980	1000	-5.8006	-5.68603	-3.53396	-1.60411
V980M	V	M	980	980	1000	-5.8006	-5.69285	-4.72243	-2.48415
V980N	V	N	980	980	1000	-5.8006	-5.69285	-4.74806	-2.48518
V980P	V	P	980	980	1000	-5.8006	-5.6921	-4.74806	-2.48608
V980Q	V	Q	980	980	1000	-5.8006	-5.69285	-4.74806	-2.48652
V980R	V	R	980	980	1000	-5.8006	-5.69285	-4.74806	-2.48628
V980S	V	S	980	980	1000	-5.8006	-5.69285	-4.74806	-2.48606
V980T	V	T	980	980	1000	-5.8006	-5.69285	-4.74806	-2.48522
V980W	V	W	980	980	1000	-5.8006	-5.69285	-4.74806	-2.48652
V980Y	V	Y	980	980	1000	-5.8006	-5.69285	-4.74806	-2.48581
K981A	K	A	981	981	1001	-5.74051	-5.7757	-5.15608	-3.13186
K981C	K	C	981	981	1001	-5.74051	-5.7757	-5.15608	-3.13186
K981D	K	D	981	981	1001	-5.74051	-5.7757	-5.15608	-3.13186
K981E	K	E	981	981	1001	-5.74051	-5.7757	-5.15608	-3.13186
K981F	K	F	981	981	1001	-5.74051	-5.7757	-5.15608	-3.13186
K981G	K	G	981	981	1001	-5.74051	-5.7757	-5.15608	-3.1301
K981H	K	H	981	981	1001	-5.74051	-5.7757	-5.15608	-3.13114
K981I	K	I	981	981	1001	-5.74051	-5.7757	-5.15608	-3.13186
K981L	K	L	981	981	1001	-5.74051	-5.77493	-5.15608	-3.13142
K981M	K	M	981	981	1001	-5.74051	-5.7757	-5.15608	-3.13143
K981N	K	N	981	981	1001	-5.74051	-5.7757	-5.15608	-3.1313
K981P	K	P	981	981	1001	-5.74051	-5.7757	-5.15608	-3.13163
K981Q	K	Q	981	981	1001	-5.74051	-5.7757	-5.15608	-3.13163
K981R	K	R	981	981	1001	-3.88502	-4.35933	-4.02127	-2.25213
K981S	K	S	981	981	1001	-5.74051	-5.7757	-5.15608	-3.1314
K981T	K	T	981	981	1001	-5.74051	-5.7757	-5.15608	-3.13139
K981V	K	V	981	981	1001	-5.74051	-5.7757	-5.15608	-3.13162
K981W	K	W	981	981	1001	-5.74051	-5.7757	-5.15608	-3.13186
K981Y	K	Y	981	981	1001	-5.74051	-5.7757	-5.15608	-3.13135
I982A	I	A	982	982	1002	-5.78542	-6.04115	-3.35302	-2.49178
I982C	I	C	982	982	1002	-5.78542	-6.04115	-4.66186	-2.49486
I982D	I	D	982	982	1002	-5.78542	-6.04115	-4.66186	-2.4952
I982E	I	E	982	982	1002	-5.78542	-6.04115	-4.66186	-2.4952
I982F	I	F	982	982	1002	-5.78542	-6.04115	-4.66186	-2.49476
I982G	I	G	982	982	1002	-4.7987	-6.04115	-4.66186	-2.49366
I982H	I	H	982	982	1002	-5.78542	-6.04115	-4.66186	-2.4952
I982K	I	K	982	982	1002	-5.78542	-6.04115	-4.66186	-2.4952
I982L	I	L	982	982	1002	-5.78542	-6.04115	-4.66186	-2.49199
I982M	I	M	982	982	1002	-5.78542	-6.04115	-4.66186	-2.4952
I982N	I	N	982	982	1002	-5.78542	-6.04115	-4.66186	-2.4952
I982P	I	P	982	982	1002	-5.78542	-6.04115	-4.66186	-2.49497
I982Q	I	Q	982	982	1002	-5.78542	-6.04115	-4.66186	-2.4952
I982R	I	R	982	982	1002	-5.78542	-6.04115	-4.66186	-2.4952
I982S	I	S	982	982	1002	-4.69491	-6.04115	-2.08755	-1.55702
I982T	I	T	982	982	1002	-5.78542	-6.04115	-3.89153	-2.4943
I982V	I	V	982	982	1002	-5.78542	-5.745	-4.55456	-1.60252
I982W	I	W	982	982	1002	-5.78542	-6.04115	-4.66186	-2.4952
I982Y	I	Y	982	982	1002	-5.78542	-6.04115	-4.66186	-2.4952
L983A	L	A	983	983	1003	-5.5708	-5.72845	-5.34647	-3.5208
L983C	L	C	983	983	1003	-5.5708	-5.72845	-5.34647	-3.52104
L983D	L	D	983	983	1003	-5.5708	-5.72845	-5.34647	-3.52104
L983E	L	E	983	983	1003	-5.5708	-5.72845	-5.34647	-3.52082
L983F	L	F	983	983	1003	-3.8358	-4.33565	-3.94061	-3.46757
L983G	L	G	983	983	1003	-5.5708	-5.72845	-5.34466	-3.52048
L983H	L	H	983	983	1003	-5.5708	-5.72845	-5.34647	-3.52104
L983I	L	I	983	983	1003	-5.5708	-5.72845	-5.34647	-3.52006
L983K	L	K	983	983	1003	-5.5708	-5.72845	-5.34647	-3.52104
L983M	L	M	983	983	1003	-5.5708	-5.72845	-5.31803	-3.50515
L983N	L	N	983	983	1003	-5.5708	-5.72845	-5.34647	-3.52104
L983P	L	P	983	983	1003	-5.5708	-5.72845	-5.34647	-3.52104
L983Q	L	Q	983	983	1003	-5.5708	-5.72845	-5.34647	-3.52104
L983R	L	R	983	983	1003	-5.5708	-5.72845	-5.34647	-3.52104
L983S	L	S	983	983	1003	-5.5708	-5.72845	-5.34647	-3.52104
L983T	L	T	983	983	1003	-5.5708	-5.72845	-5.34647	-3.52088
L983V	L	V	983	983	1003	-5.5708	-5.72845	-5.34647	-3.5192
L983W	L	W	983	983	1003	-5.5708	-5.72845	-5.34647	-3.52104
L983Y	L	Y	983	983	1003	-5.5708	-5.72845	-5.34647	-3.52104
R984A	R	A	984	984	1004	-5.87799	-6.13112	-5.49545	-3.54583
R984C	R	C	984	984	1004	-5.87799	-6.13112	-5.49545	-3.54583
R984D	R	D	984	984	1004	-5.87799	-6.13112	-5.49545	-3.54583
R984E	R	E	984	984	1004	-5.87799	-6.13112	-5.49545	-3.54554
R984F	R	F	984	984	1004	-5.87799	-6.13112	-5.4936	-3.54504
R984G	R	G	984	984	1004	-5.87799	-6.13112	-5.49545	-3.5405
R984H	R	H	984	984	1004	-5.87799	-6.13112	-5.49545	-3.54559
R984I	R	I	984	984	1004	-5.87799	-6.13112	-5.49545	-3.54583
R984K	R	K	984	984	1004	-5.87799	-6.13112	-5.49545	-3.54543
R984L	R	L	984	984	1004	-5.87799	-6.13112	-5.49545	-3.54583
R984M	R	M	984	984	1004	-5.87799	-6.13112	-5.49545	-3.54533
R984N	R	N	984	984	1004	-5.87799	-6.13112	-5.49545	-3.54543
R984P	R	P	984	984	1004	-5.87799	-6.13112	-5.49545	-3.54583
R984Q	R	Q	984	984	1004	-5.87799	-6.12145	-5.49374	-3.5456
R984S	R	S	984	984	1004	-5.87799	-6.13112	-5.49545	-3.54583
R984T	R	T	984	984	1004	-5.87799	-6.13112	-5.49545	-3.54559
R984V	R	V	984	984	1004	-5.87799	-6.13112	-5.49545	-3.5456
R984W	R	W	984	984	1004	-5.87799	-6.13112	-5.49545	-3.54583
R984Y	R	Y	984	984	1004	-5.87799	-6.13112	-5.49545	-3.54583
V985A	V	A	985	985	1005	-5.7286	-5.70251	-5.40346	-3.11145
V985C	V	C	985	985	1005	-5.7286	-5.70251	-5.40164	-3.10047
V985D	V	D	985	985	1005	-5.7286	-5.70251	-5.40346	-3.11573
V985E	V	E	985	985	1005	-5.7286	-5.70251	-5.40346	-3.11573
V985F	V	F	985	985	1005	-5.7286	-5.70251	-5.40346	-3.11573
V985G	V	G	985	985	1005	-5.7286	-5.70251	-5.40346	-3.11462
V985H	V	H	985	985	1005	-5.7286	-5.70251	-5.40346	-3.11573
V985I	V	I	985	985	1005	-4.41404	-5.34222	-4.5382	-3.09995
V985K	V	K	985	985	1005	-5.7286	-5.70251	-5.40346	-3.1155
V985L	V	L	985	985	1005	-5.7286	-5.70251	-5.40346	-2.23968
V985M	V	M	985	985	1005	-5.7286	-4.21314	-5.39616	-3.1139
V985N	V	N	985	985	1005	-5.7286	-5.70251	-5.40346	-3.11573
V985P	V	P	985	985	1005	-5.7286	-5.70251	-5.40346	-3.11573
V985Q	V	Q	985	985	1005	-5.7286	-5.70251	-5.40346	-3.11573
V985R	V	R	985	985	1005	-5.7286	-5.70251	-5.40346	-3.11573
V985S	V	S	985	985	1005	-5.7286	-5.70251	-5.40346	-3.11488
V985T	V	T	985	985	1005	-5.7286	-5.70251	-4.53755	-3.11441
V985W	V	W	985	985	1005	-5.7286	-5.70251	-5.40346	-3.1155
V985Y	V	Y	985	985	1005	-5.7286	-5.70251	-5.40346	-3.11573
L986A	L	A	986	986	1006	-5.8006	-5.37863	-5.11526	-3.52307
L986C	L	C	986	986	1006	-5.8006	-3.15161	-4.95782	-3.51952
L986D	L	D	986	986	1006	-5.8006	-5.39932	-5.11936	-3.52433
L986E	L	E	986	986	1006	-5.8006	-5.39932	-5.11936	-3.52433
L986F	L	F	986	986	1006	-4.66783	-4.38999	-4.16085	-3.48444
L986G	L	G	986	986	1006	-5.8006	-5.39932	-5.11936	-3.52409
L986H	L	H	986	986	1006	-5.8006	-5.39932	-5.11936	-3.52433
L986I	L	I	986	986	1006	-5.8006	-5.39932	-5.11936	-3.52375
L986K	L	K	986	986	1006	-5.8006	-5.39932	-5.11936	-3.52433
L986M	L	M	986	986	1006	-5.8006	-5.39932	-5.11936	-3.5236
L986N	L	N	986	986	1006	-5.8006	-5.39932	-5.11936	-3.52433
L986P	L	P	986	986	1006	-5.8006	-5.39932	-5.11936	-3.52433
L986Q	L	Q	986	986	1006	-5.8006	-5.39932	-5.11936	-3.52433
L986R	L	R	986	986	1006	-5.8006	-5.39932	-5.11936	-3.52385
L986S	L	S	986	986	1006	-5.8006	-5.39932	-5.11936	-3.52248
L986T	L	T	986	986	1006	-5.8006	-5.39932	-5.11936	-3.52388
L986V	L	V	986	986	1006	-5.8006	-4.16395	-4.49801	-3.52308
L986W	L	W	986	986	1006	-5.8006	-5.39932	-5.11936	-3.52433
L986Y	L	Y	986	986	1006	-5.8006	-5.39932	-5.11936	-3.52433
R987A	R	A	987	987	1007	-5.87799	-5.76404	-5.48759	-3.54568
R987C	R	C	987	987	1007	-5.87799	-5.76404	-5.48759	-3.54551
R987D	R	D	987	987	1007	-5.87799	-5.76404	-5.48759	-3.54569
R987E	R	E	987	987	1007	-5.87799	-5.76404	-5.48759	-3.54592
R987F	R	F	987	987	1007	-5.87799	-5.76404	-5.48759	-3.54592
R987G	R	G	987	987	1007	-5.87799	-5.76404	-5.48759	-3.54592
R987H	R	H	987	987	1007	-5.87799	-5.76404	-5.48759	-3.5457
R987I	R	I	987	987	1007	-5.87799	-5.76404	-5.48759	-3.54563
R987K	R	K	987	987	1007	-5.87799	-5.71115	-5.46915	-3.54281
R987L	R	L	987	987	1007	-5.87799	-5.76404	-5.48574	-3.54445
R987M	R	M	987	987	1007	-5.87799	-5.76404	-5.48759	-3.54592
R987N	R	N	987	987	1007	-5.87799	-5.76404	-5.48759	-3.54569
R987P	R	P	987	987	1007	-5.87799	-5.76404	-5.48759	-3.54592
R987Q	R	Q	987	987	1007	-5.87799	-5.76404	-5.48759	-3.5455
R987S	R	S	987	987	1007	-5.87799	-4.7494	-5.4845	-3.54561
R987T	R	T	987	987	1007	-5.87799	-5.76404	-5.48759	-3.54569
R987V	R	V	987	987	1007	-5.87799	-5.76404	-5.48759	-3.54592
R987W	R	W	987	987	1007	-5.87799	-5.76404	-5.48759	-3.5457
R987Y	R	Y	987	987	1007	-5.87799	-5.76404	-5.48759	-3.5457
V988A	V	A	988	988	1008	-5.87799	-6.1271	-4.14885	-3.11586
V988C	V	C	988	988	1008	-5.87799	-6.13139	-5.43053	-3.12292
V988D	V	D	988	988	1008	-5.87799	-6.13139	-5.43053	-3.12413
V988E	V	E	988	988	1008	-5.87799	-6.13139	-5.43053	-3.12413
V988F	V	F	988	988	1008	-5.87799	-6.13139	-5.43053	-3.12413
V988G	V	G	988	988	1008	-5.87799	-6.13139	-5.43053	-3.12413
V988H	V	H	988	988	1008	-5.87799	-6.13139	-5.43053	-3.12413
V988I	V	I	988	988	1008	-5.87799	-6.12529	-5.4288	-3.10929
V988K	V	K	988	988	1008	-5.87799	-6.13139	-5.43053	-3.12413
V988L	V	L	988	988	1008	-5.87799	-6.13139	-5.43053	-3.12237
V988M	V	M	988	988	1008	-5.87799	-6.13139	-5.43053	-3.12413
V988N	V	N	988	988	1008	-5.87799	-6.13139	-5.43053	-3.12413
V988P	V	P	988	988	1008	-5.87799	-6.13139	-5.43053	-3.12367
V988Q	V	Q	988	988	1008	-5.87799	-6.13139	-5.43053	-3.12413
V988R	V	R	988	988	1008	-5.87799	-6.13139	-5.43053	-3.12413
V988S	V	S	988	988	1008	-5.87799	-6.13139	-5.4287	-3.08956
V988T	V	T	988	988	1008	-5.87799	-6.13139	-5.43053	-2.27251
V988W	V	W	988	988	1008	-5.87799	-6.13139	-5.43053	-3.12391
V988Y	V	Y	988	988	1008	-5.87799	-6.13139	-5.43053	-3.12413
L989A	L	A	989	989	1009	-5.87799	-5.74805	-5.49527	-3.54685
L989C	L	C	989	989	1009	-5.87799	-5.74805	-5.49527	-3.54657
L989D	L	D	989	989	1009	-5.87799	-5.74805	-5.49527	-3.54729
L989E	L	E	989	989	1009	-5.87799	-5.74805	-5.49527	-3.54729
L989F	L	F	989	989	1009	-5.87799	-5.74805	-5.49527	-3.5455
L989G	L	G	989	989	1009	-5.87799	-5.74805	-5.49527	-3.54729
L989H	L	H	989	989	1009	-5.87799	-5.74805	-5.49527	-3.54729
L989I	L	I	989	989	1009	-5.87799	-5.74805	-5.49527	-3.54713
L989K	L	K	989	989	1009	-5.87799	-5.74805	-5.49527	-3.54729
L989M	L	M	989	989	1009	-5.87799	-4.40691	-5.49185	-3.54641
L989N	L	N	989	989	1009	-5.87799	-5.74805	-5.49527	-3.54729
L989P	L	P	989	989	1009	-5.87799	-5.74805	-5.49527	-3.54729
L989Q	L	Q	989	989	1009	-5.87799	-5.74805	-5.49527	-3.54729
L989R	L	R	989	989	1009	-5.87799	-5.74805	-5.49527	-3.54729
L989S	L	S	989	989	1009	-5.87799	-5.74805	-5.49527	-3.54685
L989T	L	T	989	989	1009	-5.87799	-5.74805	-5.49527	-3.54729
L989V	L	V	989	989	1009	-5.87799	-5.74805	-5.49342	-3.54673
L989W	L	W	989	989	1009	-5.87799	-5.74805	-5.49527	-3.54687
L989Y	L	Y	989	989	1009	-5.87799	-5.74805	-5.49527	-3.54729
R990A	R	A	990	990	1010	-5.87799	-6.12391	-5.49505	-3.54226
R990C	R	C	990	990	1010	-5.87799	-6.12391	-5.49505	-3.54226
R990D	R	D	990	990	1010	-5.87799	-6.12391	-5.49505	-3.54226
R990E	R	E	990	990	1010	-5.87799	-6.12391	-5.4932	-3.54169
R990F	R	F	990	990	1010	-5.87799	-6.12391	-5.49505	-3.54226
R990G	R	G	990	990	1010	-5.87799	-6.12391	-5.49505	-3.52832
R990H	R	H	990	990	1010	-5.87799	-6.12391	-5.49505	-3.54226
R990I	R	I	990	990	1010	-5.87799	-6.12391	-5.49505	-3.54199
R990K	R	K	990	990	1010	-5.87799	-6.12391	-5.49505	-3.54181
R990L	R	L	990	990	1010	-5.87799	-6.12391	-5.49505	-3.54204
R990M	R	M	990	990	1010	-5.87799	-6.12391	-5.49505	-3.54191
R990N	R	N	990	990	1010	-5.87799	-6.12391	-5.49505	-3.54226
R990P	R	P	990	990	1010	-5.87799	-6.09673	-5.49197	-3.54118
R990Q	R	Q	990	990	1010	-5.87799	-6.12391	-5.49505	-3.54226
R990S	R	S	990	990	1010	-5.87799	-6.12391	-5.49505	-3.54226
R990T	R	T	990	990	1010	-5.87799	-6.12391	-5.49505	-3.54226
R990V	R	V	990	990	1010	-5.87799	-6.12391	-5.49505	-3.54048
R990W	R	W	990	990	1010	-5.87799	-6.12391	-5.49505	-3.54204
R990Y	R	Y	990	990	1010	-5.87799	-6.12391	-5.49505	-3.54226
P991A	P	A	991	991	1011	-5.8374	-6.12944	-5.49715	-3.54578
P991C	P	C	991	991	1011	-5.8374	-6.13373	-5.49715	-3.54668
P991D	P	D	991	991	1011	-5.8374	-6.13373	-5.49715	-3.54668
P991E	P	E	991	991	1011	-5.8374	-6.13373	-5.49715	-3.54668
[truncated: 186 more rows]
