# Supplementary material for: Pathogenicity of de novo CACNA1D Ca2+ channel variants predicted from sequence co-variation
Source: Eur J Hum Genet. 2024 Mar 29;32(9):1065–73. doi: 10.1038/s41431-024-01594-y (PMC11369236; doi:10.1038/s41431-024-01594-y)
Supplement: Supplementary file 10 — Rank of APA variants [file 41431_2024_1594_MOESM10_ESM.xlsx]

## Sheet: rank2023
variant EU363339	annotation	position	prediction_epistatic	prediction_independent	rank_epistatic	rank_independent	Δ(rank)
F1147L	pathogenic	1147	-6.12173	-7.67639	20	38	-18
M570I	likely pathogenic	570	-6.11914	-7.66206	24	40	-16
Y741C	likely pathogenic	741	-5.51247	-6.63564	55	70	-15
I750M	pathogenic	750	-6.12011	-7.72685	23	36	-13
A749G	pathogenic	749	-6.1176	-7.71989	25	37	-12
A1011T	likely pathogenic	1011	-6.12066	-7.75674	22	33	-11
N754S	likely pathogenic	754	-6.05958	-7.15768	44	55	-11
C1007R	likely pathogenic	1007	-6.12581	-7.78588	14	25	-11
P1336R	pathogenic	1351	-6.10694	-7.64341	34	42	-8
F747L	pathogenic	747	-6.10869	-7.65714	33	41	-8
V979D	likely pathogenic	979	-5.3851	-6.73436	60	68	-8
L748S	likely pathogenic	748	-6.12505	-7.78677	17	24	-7
I1352T	likely pathogenic	1367	-5.50894	-7.01208	56	63	-7
L655P	pathogenic	655	-5.41554	-6.95495	58	65	-7
A749T	pathogenic	749	-6.12078	-7.76727	21	27	-6
T1376M	likely pathogenic	1391	-5.59751	-7.08686	54	60	-6
D1273N	likely pathogenic	1273	-6.12548	-7.79425	15	19	-4
V752G	likely pathogenic	752	-6.11389	-7.75052	30	34	-4
V1447L	likely pathogenic	1462	-6.10294	-7.66781	35	39	-4
G323R	likely pathogenic	323	-5.3162	-6.66085	65	69	-4
G407R	pathogenic	407	-6.02946	-7.39927	46	50	-4
F747C	pathogenic	747	-6.11661	-7.76055	26	30	-4
P548L	likely pathogenic	548	-4.99991	-4.74866	71	74	-3
V123A	likely pathogenic	123	-4.99053	-4.69725	72	75	-3
L272R	likely pathogenic	272	-5.40141	-7.01832	59	62	-3
V1151A	pathogenic	1151	-6.0604	-7.63217	41	44	-3
L613Q	likely pathogenic	613	-5.34146	-6.8019	64	67	-3
V1151F	pathogenic	1151	-6.0604	-7.63217	40	43	-3
F1147C	pathogenic	1147	-6.13171	-7.8099	12	15	-3
G1149D	pathogenic	1149	-6.13483	-7.82415	6	8	-2
A998V	pathogenic	998	-6.13362	-7.81853	8	10	-2
S652L	pathogenic	652	-5.48284	-7.0894	57	59	-2
R990G	pathogenic	990	-6.12391	-7.78949	19	21	-2
R990H	pathogenic	990	-6.12391	-7.78949	18	20	-2
I750F	pathogenic	750	-6.12513	-7.79584	16	18	-2
A998I	pathogenic	998	-6.13362	-7.81853	9	11	-2
G457R	likely benign	457	-1.56113	-1.40909	76	77	-1
G1527R	likely pathogenic	1542	-6.13039	-7.81032	13	14	-1
S969L	pathogenic	969	-5.73953	-7.3058	53	54	-1
F747V	pathogenic	747	-6.11661	-7.76055	28	29	-1
F747S	pathogenic	747	-6.11661	-7.76055	27	28	-1
F1248L	pathogenic	1248	-6.13317	-7.81627	11	12	-1
K981N	likely pathogenic	981	-5.7757	-7.36761	52	53	-1
T1835I	likely benign	1859	-0.368408	-0.0622223	78	78	0
R619W	uncertain	619	-5.93685	-7.50956	48	48	0
R619P	likely pathogenic	619	-5.93685	-7.50956	47	47	0
R993S	pathogenic	993	-6.13535	-7.82507	1	1	0
A2065T	likely pathogenic	2089	not covered	not covered	80	80	0
I1152N	likely pathogenic	1152	-6.13432	-7.82415	7	7	0
L653P	likely pathogenic	653	-6.13535	-7.82507	5	5	0
V1338D	pathogenic	1353	-6.1114	-7.75904	31	31	0
V1338M	pathogenic	1353	-6.1114	-7.75904	32	32	0
I650N	likely pathogenic	650	-6.13535	-7.82507	4	4	0
R993T	pathogenic	993	-6.13535	-7.82507	3	3	0
R993M	pathogenic	993	-6.13535	-7.82507	2	2	0
S724L	likely benign	724	0.00874532	0.981275	79	79	0
P1499L	likely pathogenic	1514	-6.13334	-7.81977	10	9	1
V309A	likely benign	309	-1.54466	-2.87385	77	76	1
R1183H	likely pathogenic	1183	-4.10151	-5.12396	75	73	2
V728I	likely benign	728	-4.50932	-5.24481	74	72	2
V584I	likely benign (risk enhancing)	584	-4.65212	-5.88885	73	71	2
I1015V	pathogenic	1015	-5.91142	-7.44093	51	49	2
E124K	likely pathogenic	124	-5.37057	-7.12443	61	58	3
M1354I	pathogenic/uncertain	1369	-6.11594	-7.77301	29	26	3
S410L	pathogenic	410	-5.24355	-6.94313	70	66	4
I1015T	pathogenic	1015	-5.91921	-7.51481	49	45	4
I1015S	pathogenic	1015	-5.91921	-7.51481	50	46	4
V259A	pathogenic	259	-5.28292	-7.00549	68	64	4
V401L	pathogenic	401	-5.25885	-7.02164	69	61	8
V259G	pathogenic	259	-5.2957	-7.14975	66	57	9
L271H	pathogenic	271	-6.05416	-7.73696	45	35	10
V1153G	pathogenic	1153	-5.36744	-7.39501	62	52	10
V259D	pathogenic	259	-5.2957	-7.14975	67	56	11
V1153N	pathogenic	1153	-5.36744	-7.39501	63	51	12
G403R	pathogenic	403	-6.08065	-7.78879	37	23	14
G403D	pathogenic	403	-6.08065	-7.78879	38	22	16
R240C	likely pathogenic	240	-6.06242	-7.81418	39	13	26
L248F	pathogenic	248	-6.05999	-7.80731	43	17	26
L248P	pathogenic	248	-6.05999	-7.80731	42	16	26
E412D	likely pathogenic	412	-6.09729	-7.82507	36	6	30
